# Supplementary material for: Pathogenomic Analysis of Wheat Yellow Rust Lineages Detects Seasonal Variation and Host Specificity
Source: Genome Biol Evol. 2017 Nov 21;9(12):3282–96. doi: 10.1093/gbe/evx241 (PMC5730935; doi:10.1093/gbe/evx241)
Supplement: Supplementary Informations [file evx241_supp.zip]

Archive with 6 entries (6 files):
- Data_S1.nwk
- Data_S2.nwk
- Data_S3.nwk
- Data_S4.nwk
- Supporting Information - Figures.pdf
- Supporting Information - Tables.xlsx
