# Supplementary material for: Pathogenomic Analysis of Wheat Yellow Rust Lineages Detects Seasonal Variation and Host Specificity
Source: Genome Biol Evol. 2017 Nov 21;9(12):3282–96. doi: 10.1093/gbe/evx241 (PMC5730935; doi:10.1093/gbe/evx241)
Supplement: Supplementary Informations [file evx241_supp.zip › Data_S2.nwk]

(((13/19:0.00000140641176687010,(13/15:0.00000140641176687010,13/18:0.00000140641176687010):0.00000140641176687010[23]):0.00000140641176687010[16],13/26:0.00000140641176687010):0.00000140641176687010[9],(13/65:0.00000140641176687010,((14.0093:0.00000140641176687010,((14.0002:0.00000140641176687010,(14.0015:0.00000140641176687010,(RB1:0.00000140641176687010,(((14.0060:0.00000140641176687010,((14.0059:0.00000140641176687010,14.0099:0.00000140641176687010):0.00000140641176687010[34],14.0061:0.00000140641176687010):0.00000140641176687010[29]):0.00000140641176687010[30],14.0101:0.00000140641176687010):0.00000140641176687010[24],14.0103:0.00000140641176687010):0.00000140641176687010[15]):0.00000140641176687010[4]):0.00000140641176687010[5]):0.00000140641176687010[1],14.0011:0.00000140641176687010):0.00000140641176687010[2]):0.00000140641176687010[5],(14.0001:0.00000140641176687010,((14.0169:0.00000140641176687010,(RB2:0.00000140641176687010,14.0008:0.00000140641176687010):0.00000140641176687010[6]):0.00000140641176687010[6],(14.0173:0.00000140641176687010,((14.0092:0.00000140641176687010,(14.0098:0.00000140641176687010,(14.0069:0.00000140641176687010,((14.0026:0.00000140641176687010,(((FW1:0.00002102992457584977,11/08:0.00001411684607120630):0.00008335826688563932[97],(11/08:0.00000140641176687010,(12/83:0.00000140641176687010,12/86:0.00000140641176687010):0.00000140641176687010[51]):0.00002956663669049033[100]):0.00000851076215380154[6],(14.0188:0.00000140641176687010,14.0190:0.00000140641176687010):0.00000140641176687010[23]):0.00000140641176687010[6]):0.00000931016668841756[5],14.0009:0.00000140641176687010):0.00000140641176687010[1]):0.00001168827900953065[1]):0.00000207451826966806[2]):0.00000140641176687010[2],((14.0072:0.00000140641176687010,13/123:0.00000140641176687010):0.00000381139006761362[88],(14.0076:0.00000192893548961463,(13/27:0.00000140641176687010,(((14.0027:0.00000140641176687010,14.0025:0.00000140641176687010):0.00043508199763383023[100],(((13/38:0.00000183241922490660,(14.0141:0.00002003202112827240,(Chile_31:0.00001109668453229873,(((Chile_3:0.00000279686180462507,((Chile_4:0.00000140641176687010,Chile_30:0.00000140641176687010):0.00000178938649576668[67],Chile_18:0.00000140641176687010):0.00000264539775428346[24]):0.00001188630959708047[26],((78/66:0.00000140641176687010,(13/21:0.00000140641176687010,((13/09:0.00000140641176687010,((13/182:0.00000140641176687010,13/23:0.00000140641176687010):0.00000140641176687010[33],13/42:0.00000140641176687010):0.00000140641176687010[11]):0.00000140641176687010[31],13/33:0.00000140641176687010):0.00000140641176687010[61]):0.00001237306317477671[95]):0.00000353725367769285[59],(((06/01:0.00000140641176687010,12/08:0.00000140641176687010):0.00000277516744854934[85],11/128:0.00000142061485646248):0.00007365359809584938[100],(J02055C:0.00001501867748869978,((J89121M6:0.00000623882790800354,((78.6SS1:0.00000140641176687010,((J01144Bm1:0.00000407854303274532,J02-022:0.00000140641176687010):0.00000365610374350438[72],(88.55SS:0.00000140641176687010,(87/66 s1:0.00000140641176687010,98/83 s3:0.00000140641176687010):0.00000140641176687010[64]):0.00000140641176687010[66]):0.00000150968124686401[46]):0.00000543083517733017[45],(J0085F:0.00000362329466025325,((88.44SS3:0.00000140641176687010,(88.45SS:0.00000140641176687010,88.5SS1:0.00000140641176687010):0.00000173926713034838[49]):0.00000254751892839164[34],(03/7:0.00000387490723222692,((11/140:0.00000168641033284227,08/21:0.00000140641176687010):0.00000140641176687010[59],((01/34 s10:0.00000140641176687010,87/27 s2:0.00000140641176687010):0.00000182582577359786[44],08/501:0.00000140641176687010):0.00000140641176687010[10]):0.00000239548550414544[30]):0.00001578435539453343[46]):0.00001643357015394381[78]):0.00001980234549263610[57]):0.00000476610533426564[29]):0.00002992355266058410[61],(J8861m2:0.00000892608707408420,J89110:0.00000427410493689491):0.00001231673308326681[64]):0.00005218275883503299[74]):0.00043960861240442754[100]):0.00045454803591914075[100]):0.00018084387430442471[98]):0.00004910434818940282[48],14.0078:0.00000312601914407392):0.00002128908494534634[48]):0.00025500667942449139[100]):0.00031777163260012658[90]):0.00017265598527769111[94],((14.0236:0.00002085508514901064,(((11/03:0.00000140641176687010,12/12:0.00000140641176687010):0.00002612464964496399[100],((14.0239:0.00000140641176687010,14.0240:0.00000140641176687010):0.00000242982974183925[92],14.0238:0.00000153372187180553):0.00000294683142307788[94]):0.00002829806148440687[73],((14.0077:0.00000140641176687010,(14.0115:0.00000140641176687010,((CL1:0.00000140641176687010,((T13/3:0.00000140641176687010,(14.0120:0.00000140641176687010,T13/2:0.00000140641176687010):0.00000140641176687010[43]):0.00000140641176687010[30],T13/1:0.00000140641176687010):0.00000140641176687010[22]):0.00000140641176687010[12],14.0010:0.00000140641176687010):0.00000140641176687010[42]):0.00000437340671839303[33]):0.00003470570300890560[40],14.0062:0.00000140641176687010):0.00002408271136635365[69]):0.00004617994813969771[46]):0.00011451692924661637[45],((14.0030:0.00000316796394662287,14.0029:0.00000384464412652899):0.00016895662470831072[87],((ATR-1:0.00002167497690319654,((Qld-3:0.00002041251564958895,(Qld-1:0.00000140641176687010,Qld-2:0.00000140641176687010):0.00000346468769048389[100]):0.00004545770017197121[96],(ATR-2:0.00001859116182911488,ATR-3:0.00000412358588267071):0.00004343548151076333[95]):0.00001566520450076693[42]):0.00036893655850080278[100],14.0237:0.00015973556193440647):0.00023677177891267027[100]):0.00046798531757438755[45]):0.00035572915765825125[100]):0.00032878365041443230[100],((((13/30:0.00000140641176687010,((13/25:0.00000140641176687010,((13/37:0.00000140641176687010,((14.0081:0.00000140641176687010,(14.0085:0.00000140641176687010,(((14.0004:0.00000140641176687010,((14.0089:0.00000140641176687010,(14.0039:0.00000140641176687010,(((14.0047:0.00000140641176687010,(14.0127:0.00000140641176687010,(14.0153:0.00000140641176687010,((14.0006:0.00000140641176687010,14.0005:0.00000140641176687010):0.00000140641176687010[65],(14.0037:0.00000140641176687010,((14.0042:0.00000140641176687010,((14.0215:0.00000140641176687010,14.0086:0.00000140641176687010):0.00000140641176687010[2],14.0163:0.00000140641176687010):0.00000140641176687010[1]):0.00000140641176687010[0],14.0094:0.00000140641176687010):0.00000140641176687010[0]):0.00000140641176687010[0]):0.00000140641176687010[0]):0.00000140641176687010[1]):0.00000140641176687010[0]):0.00000140641176687010[0],14.0105:0.00000140641176687010):0.00000140641176687010[0],14.0079:0.00000140641176687010):0.00000273116866211600[0]):0.00000157673992144210[0]):0.00000140641176687010[0],(14.0128:0.00000140641176687010,((14.0043:0.00000140641176687010,(((14.0016:0.00000140641176687010,14.0096:0.00000140641176687010):0.00000140641176687010[9],14.0088:0.00000140641176687010):0.00000142577501993544[5],((((14.0095:0.00000140641176687010,(14.0021:0.00000140641176687010,((14.0024:0.00000140641176687010,(14.0019:0.00000140641176687010,(14.0020:0.00000140641176687010,(14.0165:0.00000140641176687010,14.0174:0.00000140641176687010):0.00000140641176687010[2]):0.00000140641176687010[2]):0.00000277956187446317[1]):0.00000212315548615029[0],(14.0172:0.00000140641176687010,(14.0017:0.00000140641176687010,(14.0087:0.00000140641176687010,(14.0158:0.00000140641176687010,(14.0007:0.00000140641176687010,((14.0139:0.00000216009704981326,((14.0145:0.00000140641176687010,14.0146:0.00000140641176687010):0.00000140641176687010[48],((((14.0167:0.00000140641176687010,((14.0166:0.00000140641176687010,(14.0176:0.00000140641176687010,(((14.0155:0.00000140641176687010,((14.0140:0.00000140641176687010,14.0160:0.00000140641176687010):0.00000140641176687010[1],14.0152:0.00000140641176687010):0.00000140641176687010[0]):0.00000140641176687010[0],14.0159:0.00000140641176687010):0.00000140641176687010[0],14.0126:0.00000140641176687010):0.00000140641176687010[0]):0.00000140641176687010[0]):0.00000194706953274615[0],(14.0018:0.00000140641176687010,(14.0148:0.00000140641176687010,((((14.0090:0.00000140641176687010,((14.0203:0.00000314882463284003,14.0091:0.00000140641176687010):0.00000152505466002259[19],(((14.0191:0.00000140641176687010,(14.0193:0.00000140641176687010,14.0183:0.00000140641176687010):0.00000140641176687010[28]):0.00000140641176687010[30],14.0182:0.00000140641176687010):0.00000140641176687010[3],(14.0205:0.00000140641176687010,(14.0225:0.00000140641176687010,(14.0210:0.00000140641176687010,(14.0218:0.00000140641176687010,14.0226:0.00000140641176687010):0.00000140641176687010[18]):0.00000452369276018165[18]):0.00000179007896194200[5]):0.00000140641176687010[2]):0.00003857994300126603[18]):0.00000211571885504303[4]):0.00000140641176687010[0],14.0142:0.00000140641176687010):0.00000140641176687010[0],14.0180:0.00000140641176687010):0.00000140641176687010[0],14.0175:0.00000140641176687010):0.00000140641176687010[0]):0.00000206306181708872[0]):0.00000140641176687010[0]):0.00000140641176687010[0]):0.00000140641176687010[0],14.0181:0.00000140641176687010):0.00000140641176687010[0],(14.0023:0.00000140641176687010,(14.0216:0.00000140641176687010,((14.0035:0.00000140641176687010,(14.0084:0.00000140641176687010,(14.0036:0.00000140641176687010,11/13:0.00000140641176687010):0.00000140641176687010[36]):0.00000140641176687010[9]):0.00000455630376611544[4],(14.0227:0.00000140641176687010,14.0195:0.00000140641176687010):0.00001836076801937976[94]):0.00000140641176687010[2]):0.00000345978590840357[0]):0.00001434037152019404[0]):0.00000140641176687010[0],14.0135:0.00000140641176687010):0.00001004944633226259[0]):0.00000890505057236120[0]):0.00000824345073352833[0],14.0179:0.00000140641176687010):0.00000140641176687010[0]):0.00000634286781810142[0]):0.00000140641176687010[0]):0.00000140641176687010[0]):0.00000648321192284433[0]):0.00000140641176687010[0]):0.00000536979423504768[0]):0.00000686431578997585[0]):0.00000140641176687010[0],14.0041:0.00000140641176687010):0.00000140641176687010[0],14.0108:0.00000140641176687010):0.00001029772044901408[0],14.0046:0.00000140641176687010):0.00000140641176687010[0]):0.00000893461932954265[0]):0.00000430809321662523[0],14.0044:0.00000140641176687010):0.00000286373761728106[0]):0.00000140641176687010[0]):0.00000140641176687010[0]):0.00000140641176687010[0],14.0014:0.00000140641176687010):0.00001396419350314447[1],14.0097:0.00000190772530485090):0.00000631101801528805[1]):0.00000140641176687010[0]):0.00000172750906323514[1],14.0040:0.00000140641176687010):0.00001009561584640645[2]):0.00002877317969116737[2],13/14:0.00000140641176687010):0.00000140641176687010[1]):0.00000140641176687010[0],13/22:0.00000140641176687010):0.00001806770430068749[0]):0.00000367926828434551[0],(13/34:0.00000140641176687010,(13/71:0.00000200877488387644,(13/35:0.00000140641176687010,(13/29:0.00000140641176687010,(13/12:0.00000140641176687010,(13/24:0.00000140641176687010,(13/39:0.00000140641176687010,(13/36:0.00000140641176687010,(13/28:0.00000140641176687010,13/20:0.00000140641176687010):0.00000140641176687010[31]):0.00000140641176687010[16]):0.00000140641176687010[5]):0.00000140641176687010[7]):0.00000140641176687010[6]):0.00000140641176687010[7]):0.00000140641176687010[2]):0.00000140641176687010[0]):0.00000381521384550468[1]):0.00008511877092729824[36],(13/40:0.00000140641176687010,13/32:0.00000140641176687010):0.00000140641176687010[75]):0.00000140641176687010[2],(14.0151:0.00000140641176687010,14.0129:0.00000609871161097238):0.00000284143854149251[15]):0.00037609674125393413[100]):0.00046670467063498458[100]):0.00051370886874645008[100],13/120:0.00000140641176687010):0.00000140641176687010[53]):0.00007589897888706510[89]):0.00014075438375625864[93]):0.00005000665623098854[38]):0.00000661943431446802[2]):0.00000375833351666098[2]):0.00000140641176687010[2]):0.00000140641176687010[2]):0.00000140641176687010[8]):0.00000140641176687010[8],13/520:0.00000140641176687010);
