# Supplementary material for: Pathogenomic Analysis of Wheat Yellow Rust Lineages Detects Seasonal Variation and Host Specificity
Source: Genome Biol Evol. 2017 Nov 21;9(12):3282–96. doi: 10.1093/gbe/evx241 (PMC5730935; doi:10.1093/gbe/evx241)
Supplement: Supplementary Informations [file evx241_supp.zip › Data_S4.nwk]

(((13/520:0.00000117193549456571,(((14.0069:0.00000117193549456571,RB2:0.00000117193549456571):0.00000134266427749078[19],(13/18:0.00000117193549456571,13/15:0.00000117193549456571):0.00000117193549456571[18]):0.00000117193549456571[1],13/65:0.00000117193549456571):0.00000117193549456571[3]):0.00000117193549456571[0],(14.0098:0.00000117193549456571,((14.0008:0.00000117193549456571,14.0169:0.00000117193549456571):0.00000119802828394179[23],(14.0173:0.00000117193549456571,(((14.0190:0.00000117193549456571,14.0188:0.00000117193549456571):0.00000117193549456571[82],RB1:0.00000117193549456571):0.00000117193549456571[49],14.0015:0.00000117193549456571):0.00000117193549456571[5]):0.00000117193549456571[1]):0.00000117193549456571[0]):0.00000117193549456571[0]):0.00000117193549456571[0],(14.0001:0.00000117193549456571,((((((13/27:0.00000117193549456571,((((((((((((13/25:0.00000117193549456571,((13/12:0.00000117193549456571,((13/28:0.00000117193549456571,13/20:0.00000117193549456571):0.00000117193549456571[28],13/36:0.00000117193549456571):0.00000117193549456571[21]):0.00000117193549456571[12],13/29:0.00000117193549456571):0.00000117193549456571[6]):0.00000117193549456571[3],13/24:0.00000117193549456571):0.00000260134821733661[5],((13/14:0.00000117193549456571,(14.0040:0.00000117193549456571,((((14.0016:0.00000117193549456571,14.0097:0.00000117193549456571):0.00000117193549456571[6],14.0085:0.00000117193549456571):0.00000117193549456571[2],((14.0043:0.00000117193549456571,((14.0128:0.00000117193549456571,((((((((((14.0165:0.00000117193549456571,((14.0167:0.00000117193549456571,(14.0179:0.00000117193549456571,(14.0135:0.00000117193549456571,(((14.0047:0.00000117193549456571,(14.0088:0.00000117193549456571,(14.0127:0.00000117193549456571,((14.0153:0.00000117193549456571,(14.0096:0.00000117193549456571,(14.0037:0.00000117193549456571,(14.0081:0.00000117193549456571,(14.0163:0.00000117193549456571,((14.0036:0.00000117193549456571,14.0215:0.00000117193549456571):0.00000117193549456571[11],14.0086:0.00000117193549456571):0.00000117193549456571[2]):0.00000117193549456571[0]):0.00000117193549456571[0]):0.00000117193549456571[0]):0.00000117193549456571[0]):0.00000117193549456571[0],14.0094:0.00000117193549456571):0.00000117193549456571[0]):0.00000117193549456571[0]):0.00000117193549456571[0]):0.00000117193549456571[0],14.0090:0.00000117193549456571):0.00000117193549456571[0],14.0042:0.00000117193549456571):0.00000117193549456571[0]):0.00000117193549456571[0]):0.00000117193549456571[0]):0.00000117193549456571[0],14.0024:0.00000117193549456571):0.00000117193549456571[0]):0.00000117193549456571[0],14.0139:0.00000117193549456571):0.00000117193549456571[0],14.0007:0.00000117193549456571):0.00000117193549456571[0],14.0105:0.00000117193549456571):0.00000163222447114454[0],14.0079:0.00000117193549456571):0.00000188972254707179[0],14.0046:0.00000117193549456571):0.00000421389406006722[0],(14.0044:0.00000117193549456571,(14.0108:0.00000117193549456571,((14.0095:0.00000117193549456571,((14.0021:0.00000117193549456571,((14.0175:0.00000117193549456571,((14.0017:0.00000117193549456571,((((14.0203:0.00000241303469035541,14.0091:0.00000117193549456571):0.00000234343587514889[23],((14.0216:0.00000117193549456571,((14.0227:0.00000117193549456571,14.0195:0.00000117193549456571):0.00001214407761915558[93],(14.0225:0.00000117193549456571,(14.0210:0.00000117193549456571,(14.0218:0.00000117193549456571,14.0226:0.00000117193549456571):0.00000149320866348819[9]):0.00000365859913244610[13]):0.00000117193549456571[13]):0.00000561022982413752[16]):0.00000428010607127708[5],(14.0182:0.00000117193549456571,((14.0191:0.00000117193549456571,(14.0193:0.00000117193549456571,14.0183:0.00000117193549456571):0.00000117193549456571[18]):0.00000117193549456571[14],14.0205:0.00000117193549456571):0.00000117193549456571[12]):0.00000117193549456571[9]):0.00006817321669671320[43]):0.00000117193549456571[6],14.0084:0.00000117193549456571):0.00000307496739579402[0],14.0035:0.00000117193549456571):0.00000117193549456571[0]):0.00000341000993474278[0],(14.0180:0.00000117193549456571,14.0148:0.00000117193549456571):0.00000117193549456571[12]):0.00000117193549456571[0]):0.00001015539913953071[0],(14.0158:0.00000117193549456571,((14.0023:0.00000117193549456571,((14.0166:0.00000117193549456571,((14.0145:0.00000117193549456571,14.0146:0.00000117193549456571):0.00000117193549456571[58],(14.0018:0.00000117193549456571,(((14.0174:0.00000117193549456571,14.0020:0.00000117193549456571):0.00000117193549456571[21],(((14.0159:0.00000117193549456571,((14.0126:0.00000117193549456571,((14.0019:0.00000117193549456571,14.0129:0.00000117193549456571):0.00000117193549456571[21],14.0140:0.00000117193549456571):0.00000117193549456571[8]):0.00000117193549456571[1],14.0152:0.00000117193549456571):0.00000117193549456571[0]):0.00000117193549456571[0],14.0176:0.00000117193549456571):0.00000117193549456571[0],14.0155:0.00000117193549456571):0.00000117193549456571[0]):0.00000117193549456571[0],14.0142:0.00000117193549456571):0.00000117193549456571[0]):0.00000117193549456571[0]):0.00000117193549456571[0]):0.00000117193549456571[0],14.0181:0.00000117193549456571):0.00000117193549456571[0]):0.00000164536941917391[0],14.0160:0.00000143121413095855):0.00000309283615008485[0]):0.00000117818606013641[0]):0.00001637881626078390[0]):0.00000117193549456571[0],14.0172:0.00000117193549456571):0.00000126220530487590[0]):0.00000117193549456571[0],14.0041:0.00000117193549456571):0.00000117193549456571[0]):0.00000368121286578542[0]):0.00000120115208957680[0]):0.00000117193549456571[0],14.0089:0.00000117193549456571):0.00000336252215266984[0],14.0087:0.00000117193549456571):0.00000432193352232049[0],14.0039:0.00000117193549456571):0.00000117193549456571[0]):0.00000117193549456571[0],14.0014:0.00000117193549456571):0.00000117193549456571[0]):0.00000117193549456571[0],((14.0005:0.00000117193549456571,14.0006:0.00000117193549456571):0.00000117193549456571[65],14.0004:0.00000117193549456571):0.00000117193549456571[10]):0.00000821976855212964[1]):0.00001235633788763464[6],13/37:0.00000117193549456571):0.00000117193549456571[3]):0.00001618805795790059[4]):0.00001041591936660693[4],13/22:0.00000117193549456571):0.00000117193549456571[4]):0.00000240990518444200[4],13/34:0.00000117193549456571):0.00000524729549919681[6],13/39:0.00000117193549456571):0.00000879691438064544[13],13/35:0.00000117193549456571):0.00000117193549456571[12],13/30:0.00000117193549456571):0.00002220309207090016[26],(13/32:0.00000117193549456571,(13/71:0.00000117193549456571,13/40:0.00000117193549456571):0.00000117193549456571[5]):0.00000197320683131737[16]):0.00003035928574468394[47],14.0151:0.00000124477770791198):0.00032383059936310759[100],(((14.0077:0.00000117193549456571,((14.0010:0.00000117193549456571,(CL1:0.00000117193549456571,(T13/1:0.00000117193549456571,(T13/3:0.00000117193549456571,(T13/2:0.00000117193549456571,14.0120:0.00000117193549456571):0.00000117193549456571[54]):0.00000117193549456571[40]):0.00000117193549456571[20]):0.00000117193549456571[10]):0.00000117193549456571[61],14.0115:0.00000117193549456571):0.00000336819592733744[62]):0.00000812142116908145[64],14.0062:0.00000117193549456571):0.00025790177225172106[100],(13/38:0.00000117193549456571,((14.0078:0.00000155004022987586,((13/42:0.00000117193549456571,((13/09:0.00000117193549456571,(13/33:0.00000117193549456571,13/182:0.00000117193549456571):0.00000117193549456571[67]):0.00000117193549456571[46],13/23:0.00000117193549456571):0.00000117193549456571[37]):0.00000117193549456571[53],13/21:0.00000117193549456571):0.00001516976284488186[98]):0.00005929652496978084[88],14.0141:0.00001735209309412167):0.00009042699383675779[90]):0.00022127220483168290[100]):0.00027517120061196606[100]):0.00041134200778778434[100],(14.0025:0.00000117193549456571,14.0027:0.00000117193549456571):0.00040687105522637214[100]):0.00030439246596490962[100],13/120:0.00000117193549456571):0.00000117193549456571[71]):0.00004590570944985269[91],14.0076:0.00000185432679057302):0.00001163390841036541[57],(14.0011:0.00000117193549456571,(14.0002:0.00000117193549456571,(((14.0101:0.00000117193549456571,(14.0060:0.00000117193549456571,((14.0059:0.00000117193549456571,14.0099:0.00000117193549456571):0.00000117193549456571[55],14.0061:0.00000117193549456571):0.00000117193549456571[41]):0.00000117193549456571[50]):0.00000117193549456571[25],14.0103:0.00000117193549456571):0.00000117193549456571[11],14.0093:0.00000117193549456571):0.00000117193549456571[6]):0.00000117193549456571[6]):0.00000117193549456571[11]):0.00000171216740169249[2],13/26:0.00000117193549456571):0.00000117193549456571[1],13/19:0.00000117193549456571):0.00000117193549456571[1],((14.0026:0.00000117193549456571,14.0009:0.00000117193549456571):0.00000117193549456571[31],(13/123:0.00000117193549456571,14.0072:0.00000117193549456571):0.00000270766090283524[93]):0.00000117193549456571[2]):0.00000117193549456571[0]):0.00000117193549456571[0],14.0092:0.00000117193549456571);
