# Supplementary material for: Pathogenomic Analysis of Wheat Yellow Rust Lineages Detects Seasonal Variation and Host Specificity
Source: Genome Biol Evol. 2017 Nov 21;9(12):3282–96. doi: 10.1093/gbe/evx241 (PMC5730935; doi:10.1093/gbe/evx241)
Supplement: Supplementary Informations [file evx241_supp.zip › Supporting Information - Tables.xlsx]

## Sheet: Table S1
Table S1: All 264 P. striiformis-infected samples collected in 2014.
											Analysis
ID	UKCPVS ID	Date collected	Country	County	Town	Postal code	GPS	Host	Host Variety	Selected for RNA-seq?	Phylogenomics	Population genomics	Infection assays	Wheat variety confirmation
14.0001	n/a	2014-05-21	Croatia		Osisek			Wheat		Yes	Yes	Yes	No	No
14.0002	n/a	2014-06-12	Czech Republic		Rokytnice	CZ6 751 04		Wheat	Tilman	Yes	Yes	Yes	No	No
14.0003	n/a	2014-06-12	Czech Republic		Kujavy			Wheat	Tilman	No	No	No	No	No
14.0004	n/a	2014-06-16	France		Marchélepot			Wheat	Glasgow	Yes	Yes	Yes	No	Yes
14.0005	n/a	2014-06-16	France		Marchélepot			Wheat	Trapez	Yes	Yes	Yes	No	No
14.0006	n/a	2014-06-16	France		Marchélepot			Wheat	Bergoumo	Yes	Yes	Yes	No	No
14.0007	n/a	2014-06-10	France		PONTFAVERGER			Wheat	Trapez	Yes	Yes	Yes	No	No
14.0008	n/a	2014-05-19	Austria				48,098662, 14,901602	Wheat	Sax	Yes	Yes	Yes	No	No
14.0009	n/a	2014-05-22	Austria				48,098662, 14.901602	Wheat	Sax	Yes	Yes	Yes	No	No
14.0010	n/a	2014-05-22	Poland		Choryn			Wheat		Yes	Yes	Yes	No	No
14.0011	n/a	2014-05-13	Croatia					Wheat		Yes	Yes	Yes	No	No
14.0012	n/a	2014-05-11	Croatia					Wheat		No	No	No	No	No
14.0013	n/a	2014-05-11	Croatia					Wheat		No	No	No	No	No
14.0014	n/a	2014-06-02	France		Gourhel			Wheat	Altigo	Yes	Yes	Yes	No	No
14.0015	n/a	2014-06-04	France		Guegon			Wheat	expert	Yes	Yes	Yes	No	No
14.0016	n/a	2014-06-04	France		Loyat			Wheat	Alixan	Yes	Yes	Yes	No	No
14.0017	14/18	2014-02-21	UK		Sutton Scotney			Wheat	Victo	Yes	Yes	Yes	No	No
14.0018	14/19	2014-02-21	UK		Sutton Scotney			Wheat	Oakley	Yes	Yes	Yes	No	Yes
14.0019	14/20	2014-03-07	UK					Wheat	Panorama	Yes	Yes	Yes	No	Yes
14.0020	14/21	2014-03-07	UK					Wheat	Target	Yes	Yes	Yes	No	No
14.0021	14/22	2014-03-18	UK					Wheat	Victo mix	Yes	Yes	Yes	Yes	No
14.0022	14/23	-	UK					Wheat	Victo mix	No	No	No	No	No
14.0023	14/24	-	UK					Wheat	Cocoon	Yes	Yes	Yes	No	Yes
14.0024	n/a	2014-06-05	Poland		Kwidzyn			Wheat	Kobra	Yes	Yes	Yes	No	No
14.0025	n/a	2014-06-05	Poland		Kwidzyn			Wheat	Arkadia	Yes	Yes	Yes	No	No
14.0026	n/a	2014-06-06	Poland		Sroda Wielko			Wheat	Legenda	Yes	Yes	Yes	No	No
14.0027	n/a	2014-06-06	Poland		Sroda Wielko			Wheat	Princeps	Yes	Yes	Yes	No	No
14.0028	n/a	2014-06-06	Poland		Sroda Wielko			Wheat	Naridana	No	No	No	No	No
14.0034	n/a	2014-05-21	Croatia		Osisek			Wheat		No	No	No	No	No
14.0035	n/a	2014-06-10	Germany		Moselursch			Wheat	Aktuer	Yes	Yes	Yes	No	No
14.0036	n/a	2014-06-13	Germany		Etzdorf			Wheat	JB Asano	Yes	Yes	Yes	No	No
14.0037	n/a	2014-06-13	Germany		Etzdorf			Wheat	Kometus	Yes	Yes	Yes	No	No
14.0038	n/a	2014-06-13	Germany		Etzdorf			Wheat	Akteur	No	No	No	No	No
14.0039	n/a	2014-06-16	Germany		Hingste			Wheat	Opal	Yes	Yes	Yes	No	No
14.0040	n/a	2014-06-16	Germany		Hingste			Wheat	Akteur	Yes	Yes	Yes	No	No
14.0041	n/a	2014-06-16	Germany		Hingste Inokluiert			Wheat	Contur	Yes	Yes	Yes	No	No
14.0042	n/a	2014-06-17	Germany		Dunau			Wheat	Loft	Yes	Yes	Yes	No	No
14.0043	n/a	2014-06-23	Germany		Grucking			Wheat	JB Asano	Yes	Yes	Yes	No	No
14.0044	n/a	2014-06-23	Germany		Kirchmatting			Wheat	Akteur	Yes	Yes	No	No	No
14.0045	n/a	2014-07-04	Czech Republic		Chrudim			Wheat	Bohemia	No	No	No	No	No
14.0046	n/a	2014-06-25	France		BUCY SAINT LIPHARD			Wheat	Hysun	Yes	Yes	Yes	No	No
14.0047	n/a	2014-06-25	France		BUCY SAINT LIPHARD			Wheat	Karur	Yes	Yes	Yes	No	No
14.0048	n/a	2014-06-17	Poland					Wheat		No	No	No	No	No
14.0049	n/a	2014-06-17	Poland					Wheat	Zeppelin	No	No	No	No	No
14.0050	n/a	2014-06-15	Poland					Wheat		No	No	No	No	No
14.0051	n/a	2014-06-26	France		Louville			Wheat		No	No	No	No	No
14.0052	n/a	2014-06-23	France		Druelle			Triticale		No	No	No	No	No
14.0053	n/a	2014-07-04	Germany		Silstedt			Wheat	Tobak/Estivus cross	No	No	No	No	No
14.0054	n/a	2014-06-26	France		Louville			Wheat	Robigus	No	No	No	No	No
14.0055	n/a	2014-06-26	France		Louville			Wheat	Accroc	No	No	No	No	No
14.0056	n/a	2014-07-04	Germany		Silstedt			Wheat		No	No	No	No	No
14.0057	n/a	2014-06-26	France		Louville			Wheat	KWS Crosby	No	No	No	No	No
14.0058	n/a	2014-06-26	France		Louville			Wheat	Warrior	No	No	No	No	No
14.0059	n/a	2014-06-19	Czech Republic		Olomouc			Wheat	Perenial grass	Yes	Yes	Yes	No	No
14.0060	n/a	2014-06-19	Czech Republic		Olomouc			Wheat	NIC08-108	Yes	Yes	Yes	No	No
14.0061	n/a	2014-06-19	Czech Republic		Olomouc			Wheat	Turandot/ Baryton cross	Yes	Yes	Yes	No	No
14.0062	n/a	2014-06-23	France		Druelle			Triticale		Yes	Yes	No	No	No
14.0063	n/a	2014-06-23	France		Druelle			Triticale		No	No	No	No	No
14.0064	n/a	2014-06-26	France		Louville					No	No	No	No	No
14.0065	n/a	2014-06-16	Netherlands		Neerijnen			Wheat	Asano	No	No	No	No	No
14.0066	n/a	2014-06-16	Netherlands		Werkendm			Wheat	expert	No	No	No	No	No
14.0067	n/a	2014-06-13	Netherlands		Biddinghuizen			Wheat	Asano	No	No	No	No	No
14.0068	n/a	2014-06-13	Netherlands		Lelystad			Wheat	expert	No	No	No	No	No
14.0069	n/a	2014-06-11	Bulgaria				N:42 609769 E-23 579836	Wheat	Enola	Yes	Yes	Yes	No	No
14.0070	n/a	2014-06-12	Bulgaria				N 45.3111.6 E 27.49.01.3	Wheat	Enola	No	No	No	No	No
14.0071	n/a	2014-06-15	Bulgaria				N: 42 048082 E: 24.12293	Wheat	Enola	No	No	No	No	No
14.0072	n/a	2014-07-03	Spain				42 35 56,67 N 1 38 12/31 W	Wheat	Trigo CAMARGO	Yes	Yes	Yes	No	No
14.0073	n/a	2014-07-04	Spain				42 21 7,13 N 1 40 28,62 W	Wheat	Trigo CAMARGO	No	No	No	No	No
14.0074	n/a	2014-07-03	Spain				42 48 50 N 03 03 54 W	Wheat	TRIGO PALEDOR	No	No	No	No	No
14.0075	n/a	2014-07-03	Spain				42 42 12 N 03 00 43 W	Wheat	TRIGO PALEDOR	No	No	No	No	No
14.0076	n/a	2014-05-21	Italy		Ozzano			Wheat	Massari	Yes	Yes	Yes	No	No
14.0077	n/a	2014-05-21	Italy		Conselice			Wheat	Irnerio	Yes	Yes	Yes	No	No
14.0078	n/a	2014-06-04	Germany		Ruchheim			Wheat	Victo	Yes	Yes	No	No	No
14.0079	n/a	2014-06-17	Germany		Bohl Bauch			Wheat	Volunteer wheat - unknown	Yes	Yes	Yes	No	No
14.0080	n/a	2014-06-17	Germany		Ruchheim			Wheat	Victo	No	No	No	No	No
14.0081	n/a	2014-05-13	Germany		Gommershoven			Wheat	JB Asano	Yes	Yes	Yes	No	Yes
14.0082	n/a	2014-05-13	Germany		Gommershoven			Wheat	Primus	No	No	No	No	No
14.0083	n/a	2014-05-28	Germany		Bohl-Iggelheim			Wheat	Akteur	No	No	No	No	No
14.0084	n/a	2014-05-28	Germany		Groitzsch			Wheat	Kometus	Yes	Yes	Yes	No	No
14.0085	n/a	2014-06-03	Germany		Groitzsch			Wheat	Akteur	Yes	Yes	Yes	No	No
14.0086	n/a	2014-06-03	Germany		WeiBensee			Wheat	Ritmo	Yes	Yes	Yes	No	No
14.0087	n/a	2014-06-03	Germany		WeiBensee			Wheat	JB Asano	Yes	Yes	Yes	No	No
14.0088	n/a	2014-06-03	Germany		WeiBensee			Wheat	Akteur	Yes	Yes	Yes	No	No
14.0089	n/a	2014-06-04	Germany		Tachenhausen			Wheat	Kometus	Yes	Yes	Yes	No	No
14.0090	n/a	2014-06-05	Germany		Huttendorf			Wheat	Hermann	Yes	Yes	Yes	No	No
14.0091	n/a	2014-06-05	Germany		Huttendorf			Wheat	Kometus	Yes	Yes	Yes	No	Yes
14.0092	n/a	2014-05-26	Slovakia		Detva			Wheat		Yes	Yes	Yes	No	No
14.0093	n/a	2014-05-26	Slovakia		Detva			Wheat		Yes	Yes	Yes	No	No
14.0094	n/a	2014-06-03	France		Fame de P'epoisse			Wheat	Rosario	Yes	Yes	Yes	No	No
14.0095	n/a	2014-06-02	Belgium		Koksijde Belgium			Wheat	JB Asano	Yes	Yes	Yes	No	No
14.0096	n/a	2014-06-02	Belgium		Zwevegem			Wheat	JB Asano	Yes	Yes	Yes	No	No
14.0097	n/a	2014-06-02	Belgium		Avelgem			Wheat	JB Asano	Yes	Yes	Yes	No	No
14.0098	n/a	2014-06-02	Belgium		Mignault			Wheat	Torch	Yes	Yes	Yes	No	No
14.0099	n/a	2014-05-24	Romania					Wheat		Yes	Yes	Yes	No	Yes
14.0100	n/a	2014-05-24	Romania					Wheat		No	No	No	No	No
14.0101	n/a	2014-05-24	Turkey					Wheat		Yes	Yes	Yes	No	No
14.0102	n/a	2014-05-24	Turkey					Wheat		No	No	No	No	No
14.0103	n/a	2014-05-24	Serbia					Wheat		Yes	Yes	Yes	No	No
14.0104	n/a	2014-05-24	Serbia					Wheat		No	No	No	No	No
14.0105	n/a	2014-06-13	UK		Morley			Wheat	Kranich	Yes	Yes	Yes	No	No
14.0106	n/a	2014-06-13	UK		Morley			Wheat	Kranich	No	No	No	No	No
14.0107	n/a	2014-06-13	UK		Morley			Wheat	Kranich	No	No	No	No	No
14.0108	n/a	2014-06-11	France					Durum Wheat	Luminur	Yes	Yes	Yes	No	Yes
14.0109	n/a	2014-06-11	France					Durum Wheat	Luminur	No	No	No	No	No
14.0110	n/a	2014-06-11	France					Durum Wheat	Luminur	No	No	No	No	No
14.0111	n/a	2014-06-11	France					Durum Wheat	Luminur	No	No	No	No	No
14.0112	n/a	2014-06-11	France					Durum Wheat	Luminur	No	No	No	No	No
14.0113	n/a	2014-06-11	France					Durum Wheat	Luminur	No	No	No	No	No
14.0114	n/a	July 2014	Germany		Werbig			Rye		No	No	No	No	No
14.0115	n/a	July 2014	Germany		Werbig			Rye		Yes	Yes	No	No	Yes
14.0116	n/a	July 2014	Germany		Werbig			Rye		No	No	No	No	No
14.0117	n/a	July 2014	Germany		Werbig			Rye		No	No	No	No	No
14.0118	n/a	July 2014	Germany		Werbig			Rye		No	No	No	No	No
14.0119	n/a	July 2014	Germany		Werbig			Rye		No	No	No	No	No
14.0120	n/a	July 2014	Germany		Werbig			Rye		Yes	Yes	Yes	No	Yes
14.0121	n/a	July 2014	Germany		Werbig			Rye		No	No	No	No	No
14.0122	n/a	July 2014	Germany		Werbig			Rye		No	No	No	No	No
14.0123	n/a	July 2014	Germany		Werbig			Rye		No	No	No	No	No
14.0124	n/a	July 2014	Germany		Werbig			Rye		No	No	No	No	No
14.0125	n/a	July 2014	Germany		Werbig			Rye		No	No	No	No	No
14.0126	14/601	2014-06-01	UK		Bridgend			Wheat	Vuka	Yes	Yes	Yes	No	No
14.0127	14/602	2014-07-01	UK					Wheat	Vuka	Yes	Yes	Yes	No	No
14.0128	14/603	2014-08-01	UK	East Yorkshire	Bishop burton			Wheat	Vuka	Yes	Yes	Yes	No	No
14.0129	14/121	2014-06-23	UK	Hampshire	Broughton	S020 8DS		Wheat	Panacea	Yes	Yes	No	No	No
14.0130	14/128	2014-06-23	UK	Angus	Angus	AB30 IPX		Wheat	KWS Santiago	No	No	No	Yes	No
14.0131	14/97	2014-06-18	UK	Norfolk	Wolferton			Wheat	Solstice	No	No	No	No	No
14.0132	14/98	2014-06-18	UK	Norfolk	Wolferton			Wheat	KWS Cashel	No	No	No	No	No
14.0133	14/125	2014-06-23	UK	East Lothian	East lothian	EH41 4JR		Wheat	Icon	No	No	No	Yes	No
14.0134	14/107	2014-06-23	UK	Oxfordshire	Alkerton	OX15 6EP		Wheat	Viscount	No	No	No	No	No
14.0135	14/126	2014-06-23	UK	East Lothian	Nr Humbie	EH41 4JR		Wheat	KWS Kielder	Yes	Yes	Yes	No	Yes
14.0136	14/123	2014-06-23	UK	East Lothian	Nr Humbie	EH41 4JR		Wheat	Panorama	No	No	No	No	No
14.0137	14/99	2014-06-18	UK	Norfolk	Wolferton			Wheat	JB Diego	No	No	No	No	No
14.0138	14/129	2014-06-23	UK	Angus	Luthermuir	AB30 IPX		Wheat	Solstice	No	No	No	No	No
14.0139	14/119	2014-06-23	UK	Norfolk	Wolferton			Wheat	Jorvik	Yes	Yes	Yes	Yes	No
14.0140	14/127	2014-06-23	UK	East Lothian	Nr Humbie	EH41 4JR		Wheat	LGW65 (Energise)	Yes	Yes	Yes	No	Yes
14.0141	14/118	2014-06-23	UK	Norfolk	Wolferton			Wheat	KWS Santiago	Yes	Yes	No	Yes	No
14.0142	14/124	2014-06-23	UK	East Lothian	Nr Humbie	EH41 4JR		Wheat	JB Diego	Yes	Yes	Yes	No	No
14.0143	14/117	2014-06-23	UK	Norfolk	Morley			Wheat	KWS Cashel	No	No	No	Yes	No
14.0144	14/104	2014-06-23	UK	Oxfordshire	Alkerton	OX15 6EP		Wheat	Cougar	No	No	No	No	No
14.0145	14/30	2014-04-28	UK	North Yorkshire	York			Wheat	Solstice	Yes	Yes	Yes	No	Yes
14.0146	14/29	2014-04-28	UK	North Yorkshire	York			Wheat	KWS Kielder	Yes	Yes	Yes	No	No
14.0147	TS14/1	2014-04-04	UK		Wandlebury			Spelta	Divimar	No	No	No	No	No
14.0148	14/26	01/042014	UK	Norfolk	Wymondham			Wheat	Victo	Yes	Yes	Yes	No	No
14.0149	14/26	2014-04-01	UK	Norfolk	Wymondham			Wheat	Victo	No	No	No	No	No
14.0150	14/05	2013-12-01	UK	Cambridgeshire	Boxworth			Wheat	JB Diego	No	No	No	No	No
14.0151	14/15	2014-01-23	UK	Lincolnshire	Caythorpe			Wheat	Oakley	Yes	Yes	Yes	No	No
14.0152	14/16	2014-01-23	UK	Lincolnshire	Caythorpe			Wheat	Victo	Yes	Yes	Yes	Yes	No
14.0153	14/11	2014-01-13	UK	Northamptonshire	Titchmarsh Oundle			Wheat	Claire	Yes	Yes	Yes	No	No
14.0154	14/08	2013-12-01	UK	Cambridgeshire	Haddon			Wheat	Hereward	No	No	No	No	No
14.0155	14/07	2013-12-01	UK	Oxfordshire	Wallingford			Wheat	KWS Kielder	Yes	Yes	Yes	Yes	Yes
14.0156	14/04	2013-12-01	UK	Cambridgeshire	JB Diego			Wheat	JB Diego	No	No	No	No	No
14.0157	14/08	2013-12-01	UK	Cambridgeshire	Haddon			Wheat	Hereward	No	No	No	Yes	No
14.0158	14/06	2013-12-01	UK	Oxfordshire	Streatley			Wheat	Solstice	Yes	Yes	No	No	Yes
14.0159	14/14	2014-01-23	UK	Lincolnshire	Caythorpe			Wheat	Claire	Yes	Yes	Yes	No	Yes
14.0160	14/13	2014-01-23	UK	Lincolnshire	Caythorpe			Wheat	Robigus	Yes	Yes	Yes	Yes	No
14.0161	14/17	2014-01-23	UK	Lincolnshire	Caythorpe			Wheat	Solstice	No	No	No	No	No
14.0162	14/12	2014-01-23	UK	Lincolnshire	Caythorpe			Wheat	Timber	No	No	No	Yes	No
14.0163	14/55	2014-05-23	UK	Kent		CT4 5PX		Wheat	Cordiale	Yes	Yes	Yes	No	No
14.0164	14/33	2014-05-06	UK	North Yorkshire		LS24 9NT		Wheat	Victo	No	No	No	No	No
14.0165	14/51	2014-05-23	UK	Kent		CT4 5PX		Wheat	Solstice	Yes	Yes	Yes	No	No
14.0166	14/40	2014-05-06	UK	Lincolnshire	Caythorpe			Wheat	Solstice	Yes	Yes	Yes	No	Yes
14.0167	14/39	2014-05-06	UK	Lincolnshire	Caythorpe			Wheat	Robigus	Yes	Yes	Yes	No	Yes
14.0168	14/58	2014-05-23	UK	Kent		CT4 5PX		Wheat	Timber	No	No	No	No	No
14.0169	F23	2014-05-16	UK					Wheat	Ambition	Yes	Yes	Yes	Yes	No
14.0170	14/49	2014-05-23	UK	Kent		CT4 5PX		Wheat	Victo	No	No	No	No	No
14.0171	14/46	2014-05-16	UK	Shropshire	Telford			Wheat	KWS Kielder	No	No	No	Yes	No
14.0172	14/44	2014-05-13	UK	Hertfordshire	Dunmow	CM23 5HN		Wheat	Scout	Yes	Yes	Yes	Yes	No
14.0173	F18	2014-05-08	UK					Wheat	Kranich	Yes	Yes	Yes	Yes	Yes
14.0174	14/47	2014-05-16	UK	Dorset	Sturminster Newton			Wheat	Solstice	Yes	Yes	Yes	No	Yes
14.0175	14/53	2014-05-23	UK	Kent		CT4 5PX		Wheat	Claire	Yes	Yes	Yes	No	Yes
14.0176	14/45	2014-05-16	UK	Lincolnshire	Keisby			Wheat	Belvoir	Yes	No	Yes	No	No
14.0177	T14/4	May 2014	UK			SO21 3NE		Triticale	Grenado	No	No	No	No	No
14.0178	T14/4	May 2014	UK			SO21 3NE		Triticale	Grenado	No	No	No	No	No
14.0179	14/54	2014-05-23	UK	Kent		CT4 5PX		Wheat	KWS Sterling	Yes	Yes	Yes	No	Yes
14.0180	14/57	2014-05-23	UK	Kent		CT4 5PX		Wheat	Robigus	Yes	Yes	Yes	No	Yes
14.0181	14/34	2014-05-06	UK	North Yorkshire		LS24 9NT		Wheat	Oakley	Yes	Yes	Yes	No	Yes
14.0182	14/59	2014-05-23	UK	Cambridgeshire	Royston			Wheat	Oakley	Yes	Yes	Yes	No	Yes
14.0183	14/50	2014-05-23	UK	Kent		CT4 5PX		Wheat	Oakley	Yes	Yes	Yes	No	Yes
14.0184	14/48	2014-05-23	UK	Cambridgeshire		PE16 6JP		Wheat	unknown	No	No	No	No	No
14.0185	14/48	2014-05-19	UK					Wheat		No	No	No	No	No
14.0186	14/2	2014-05-16	UK		Up Sydling			Spelta	Divimar	No	No	No	No	No
14.0187	14/2	May 2014	UK		Up Sydling			Spelta	Divimar	No	No	No	No	No
14.0188	F22	2014-05-16	UK					Wheat	Kranich	Yes	Yes	Yes	No	Yes
14.0189	14/47	May 2014	UK	Dorset	Sturminster Newton			Wheat	Solstice	No	No	No	No	No
14.0190	14/52	2014-05-23	UK	Kent		CT4 5PX		Wheat	Warrior	Yes	Yes	Yes	No	Yes
14.0191	14/41	2014-05-06	UK		Caythorpe			Wheat	Oakley	Yes	Yes	Yes	No	No
14.0192	14/42	2014-05-06	UK		Caythorpe			Wheat	Victo	No	No	No	No	No
14.0193	14/56	2014-05-23	UK	Kent		CT4 5PX		Wheat	Relay	Yes	Yes	Yes	Yes	No
14.0194	14/83	2014-06-02	UK					Wheat		No	No	No	Yes	No
14.0195	14/69	2014-05-01	UK	Cambridgeshire	Fulbourn			Wheat	Galiant	Yes	Yes	Yes	No	Yes
14.0196	14/87	2014-06-05	UK	Cambridgeshire				Spring Wheat	unknown breeding line SPRING WHEAT	No	No	No	No	No
14.0197	14/77	2014-06-02	UK	Hampshire	Sutton Scotney	SO21 3NE		Wheat	Timber	No	No	No	No	No
14.0198	14/79	2014-06-02	UK	Hertfordshire				Wheat	Delphi (prob rogue)	No	No	No	No	No
14.0199	14/86	2014-06-06	UK	Kent				Wheat		No	No	No	No	No
14.0200	14/68	2014-05-27	UK					Wheat	Solstice	No	No	No	No	No
14.0201	T14/5	2014-06-02	UK	Cambridgeshire	Fulbourn			Triticale	Benetto	No	No	No	No	No
14.0202	14/71	2014-06-02	UK	Hampshire	Sutton Scotney	SO21 3NE		Wheat	Victo	No	No	No	No	No
14.0203	14/75	2014-06-02	UK	Hampshire	Sutton Scotney	SO21 3NE		Wheat	KWS Sterling	Yes	Yes	Yes	No	No
14.0204	14/89	2014-06-09	UK	Norfolk	Morley	NR18 9DF		Wheat	Panacea	No	No	No	No	No
14.0205	14/64	2014-05-01	UK	Norfolk	Morley			Wheat	Solstice	Yes	Yes	Yes	No	Yes
14.0206	14/501	2014-06-02	UK	Cambridgeshire				Wheat	Crusoe	No	No	No	Yes	No
14.0207	T14/5	2014-05-29	UK	Cambridgeshire	Fulbourn			Triticale	Benetto	No	No	No	No	No
14.0208	14/74	2014-06-02	UK	Hampshire	Sutton Scotney	SO21 3NE		Wheat	Cordiale	No	No	No	No	No
14.0209	14/76	2014-06-02	UK	Hampshire	Sutton Scotney	SO21 3NE		Wheat	Relay	No	No	No	No	No
14.0210	14/84	2014-06-02	UK	North Yorkshire	Headley Hall			Wheat	Relay	Yes	Yes	Yes	Yes	Yes
14.0211	14/61	2014-05-01	UK	Norfolk	Morley			Wheat	Timber	No	No	No	No	No
14.0212	T14/06	2014-06-05	UK					Triticale	spring triticale	No	No	No	No	No
14.0213	14/73	2014-06-02	UK	Hampshire	Sutton Scotney	SO21 3NE		Wheat	Claire	No	No	No	No	No
14.0214	14/61	2014-05-01	UK	Norfolk	Morley			Wheat	Timber	No	No	No	No	No
14.0215	14/60	2014-05-01	UK	Norfolk	Morley			Wheat	Warrior	Yes	Yes	No	No	No
14.0216	14/65	2014-05-01	UK	Norfolk	Morley			Wheat	Oakley	Yes	Yes	Yes	No	No
14.0217	14/70	2014-05-29	UK	Oxfordshire	Twyford	OX27 9AY		Wheat	Cocoon	No	No	No	No	No
14.0218	14/63		UK	Norfolk	Morley			Wheat	Cordiale	Yes	Yes	Yes	Yes	No
14.0219	14/72	2014-06-02	UK	Hampshire	Sutton Scotney	SO21 3NE		Wheat	Warrior	No	No	No	Yes	No
14.0220	14/85	2014-06-03	UK	Cambridgeshire				Wheat		No	No	No	No	No
14.0221	14/81	2014-06-02	UK	Hertfordshire				Wheat	Timber	No	No	No	No	No
14.0222	14/62	2014-05-01	UK	Norfolk	Morley			Wheat	Robigus	No	No	No	No	No
14.0223	n/a	July 2014	UK			LD8 2NT		Wheat	AC Barrie	No	No	No	No	No
14.0224	n/a	July 2014	UK			LD8 2NT		Wheat	AC Barrie	No	No	No	No	No
14.0225	n/a	Early August 2014	UK			LD8 2NT		Wheat	AC Barrie	Yes	Yes	Yes	No	No
14.0226	n/a	Early August 2014	UK			LD8 2NT		Wheat	AC Barrie	Yes	Yes	Yes	No	No
14.0227	n/a	Early August 2014	UK			LD8 2NT		Wheat	AC Barrie	Yes	Yes	Yes	No	Yes
14.0228a	n/a	2014-05-06	Germany							No	No	No	No	No
14.0229	n/a	2014-05-06	Germany							No	No	No	No	No
14.0230	n/a	2014-05-06	Germany							No	No	No	No	No
14.0231	n/a	2014-05-06	Germany							No	No	No	No	No
14.0232	n/a	2014-05-06	Germany							No	No	No	No	No
14.0233	n/a	2014-05-06	Germany							No	No	No	No	No
14.0234	n/a	2014-05-06	Germany							No	No	No	No	No
14.0235	n/a	2014-05-06	Germany							No	No	No	No	No
14.0245	11/08	2014-01-08	UK			NR4 7UH		Wheat		No	No	No	No	No
14.0246	11/13	2014-01-08	UK			NR4 7UH		Wheat		No	No	No	No	No
14.0247	11/75	2014-01-08	UK			NR4 7UH		Wheat		No	No	No	No	No
14.0248	11/128	2014-01-08	UK			NR4 7UH		Wheat		No	No	No	No	No
14.0249	11/140	2014-01-08	UK			NR4 7UH		Wheat		No	No	No	No	No
14.0250	12/86	2014-01-08	UK			NR4 7UH		Wheat		No	No	No	No	No
14.0251	01/34	2014-01-10	UK			NR4 7UH		Wheat		No	No	No	No	No
14.0252	n/a	2014-01-10	UK			NR4 7UH		Wheat		No	No	No	No	No
14.0253	12/83	2014-01-08	UK			NR4 7UH		Wheat		No	No	No	No	No
14.0254	14/601	2014-07-30	UK					Wheat	Victo	No	No	No	No	No
14.0255	14/602	2014-07-30	UK					Wheat	Victo	No	No	No	No	No
14.0256	14/603	2014-07-30	UK					Wheat	Victo	No	No	No	No	No
14.0257	14/1	2014-09-19	UK							No	No	No	Yes	No
14.0258	14/2	2014-09-19	UK							No	No	No	No	No
14.0259	14/3	2014-10-01	UK							No	No	No	No	No
14.0260	14/3	2014-10-01	UK							No	No	No	No	No
14.0029	n/a	2014-05-16	Ethiopia					Wheat		Yes	Yes	No	No	No
14.0030	n/a	2014-05-16	Ethiopia					Wheat		Yes	Yes	No	No	No
14.0236	n/a	2014-12-01	Ethiopia		Sinanars					Yes	Yes	No	No	No
14.0237	n/a	2014-12-09	Ethiopia		Sembo			Wheat	Digalu	Yes	Yes	No	No	No
14.0238	n/a	2014-12-01	Ethiopia		Sinanars			Wheat	Hidasse	Yes	Yes	No	No	No
14.0239	n/a	2014-12-01	Ethiopia		Sinanars				Henkolo	Yes	Yes	No	No	No
14.0240	n/a	2014-12-01	Ethiopia		Sinanars				Sanate	Yes	Yes	No	No	No
Qld-1	n/a	16/05/2014	Pakistan	Abbottabad	Abbottabad			Wheat		Yes	Yes	No	No	No
Qld-2	n/a	16/05/2014	Pakistan	Abbottabad	Abbottabad			Wheat		Yes	Yes	No	No	No
ATR-1	n/a	13/05/2014	Pakistan	Mansehra	Attarshisha			Wheat		Yes	Yes	No	No	No
ATR-2	n/a	13/05/2014	Pakistan	Mansehra	Attarshisha			Wheat		Yes	Yes	No	No	No
ATR-3	n/a	13/05/2014	Pakistan	Mansehra	Attarshisha			Wheat		Yes	Yes	No	No	No
Qld-3	n/a	16/05/2014	Pakistan	Abbottabad	Qalandar Abad			Wheat		Yes	Yes	No	No	No
Chile_3	n/a	2014-11-24	Chile	Vilcun	Carillanca			Wheat	Onix	Yes	Yes	No	No	No
Chile_4	n/a	2014-11-24	Chile					Wheat	Onix	Yes	Yes	No	No	No
Chile_18	n/a	2014-11-24	Chile					Wheat	Fito1401-87/ cv. Pantera	Yes	Yes	No	No	No
Chile_30	n/a	2014-12-06	Chile					Wheat	Taita	Yes	Yes	No	No	No
Chile_31	n/a	2014-12-07	Chile					Wheat	Fito 1404-15	Yes	Yes	No	No	No

## Sheet: Table S2
Table S2: Quantity of reads that aligned to the PST-130 reference genome and wheat SNP marker regions for the 115 European P. striiformis-infected samples subjected to RNA-seq analysis.
				Wheat - SNP marker regions		PST-130		Unmapped reads
ID	UKCPVS ID	Total number of paired reads	Total Filtered paired reads	Unique paired reads aligned	% aligned	Unique paired reads aligned	% aligned	Unmapped reads	% unmapped reads
14.0146	14/29	26995400	25003200	6515845	26.06	714127	2.85614	17773228	71.0838
14.0039		20938697	18542665	9816793	52.9417	948530	5.11539	7777342	41.943
14.0040		26356490	24684712	12936157	52.4055	1292255	5.23504	10456300	42.3594
14.0061		18550566	9742423	21127	0.216856	658521	6.75931	9062775	93.0238
14.0044		11667369	9478315	3923644	41.396	691737	7.2981	4862934	51.3059
14.0163	14/55	12839754	7645928	779785	10.1987	580237	7.58884	6285906	82.2125
14.0148	14/26	11540537	6745932	41526	0.615571	544081	8.06532	6160325	91.3191
14.0035		39065451	36901921	16084418	43.5869	3170582	8.59192	17646921	47.8211
14.0127	14/602	26109431	23259124	13328762	57.3055	2141135	9.20557	7789227	33.4889
14.0036		16951738	14960568	7335668	49.0334	1436742	9.60353	6188158	41.3631
14.0226		25417459	25120194	11981490	47.6966	2727762	10.8588	10410942	41.4445
14.0069		21939277	11495739	18981	0.165113	1270147	11.0489	10206611	88.786
14.0004		21268474	18581423	8698755	46.8143	2351567	12.6555	7531101	40.5303
14.0174	14/47	14934372	8378716	173776	2.07402	1113459	13.2891	7091481	84.6368
14.0135	14/126	15915963	9630777	4128389	42.8666	1297368	13.4711	4205020	43.6623
14.0128	14/603	20384354	18450943	7613727	41.2647	2504723	13.575	8332493	45.1603
14.0103		12381106	7542953	2430289	32.2193	1067981	14.1587	4044683	53.622
14.0108		23144623	22885044	4094466	17.8914	3313693	14.4797	15476885	67.6288
14.0024		26867045	25108335	11393033	45.3755	3921355	15.6177	9793947	39.0068
14.0139	14/119	21505558	11633873	69013	0.593207	1820968	15.6523	9743892	83.7545
14.0006		19899281	17854913	7907237	44.2861	2886062	16.164	7061614	39.55
14.0166	14/40	15831246	15612833	5821064	37.2838	2778773	17.798	7012996	44.9182
14.0042		19297437	16877975	7756101	45.954	3006891	17.8155	6114983	36.2305
14.0014		17529557	15603587	6319115	40.4978	2794666	17.9104	6489806	41.5918
14.0079		30290999	19585238	14396910	73.509	3522179	17.9838	1666149	8.50717
14.0025		26421748	24872347	10710149	43.0605	4580807	18.4173	9581391	38.5223
14.0015		16837139	15037296	6532375	43.4412	2855459	18.9892	5649462	37.5697
14.0126	14/601	18176135	10641609	1649371	15.4993	2132010	20.0347	6860228	64.4661
14.0020	14/21	19055887	17124790	4174881	24.3792	3442388	20.1018	9507521	55.5191
14.0087		13770082	9199710	4943672	53.7373	1889255	20.536	2366783	25.7267
14.0153	14/11	18971867	18710176	2224358	11.8885	3845204	20.5514	12640614	67.5601
14.0169	F23	27865026	16398800	236754	1.44373	3371821	20.5614	12790225	77.9949
14.0115		20324838	20098859	5527516	27.5016	4152016	20.658	10419327	51.8404
14.0155	14/07	13043811	12864270	3236038	25.1552	2765676	21.4989	6862556	53.3459
14.0158	14/06	16171132	9299936	96473	1.03735	2047618	22.0175	7155845	76.9451
14.0129	14/121	14356888	8989402	2498855	27.7978	2017409	22.4421	4473138	49.7601
14.0091		23302593	23034598	7276538	31.5896	5246209	22.7753	10511851	45.6351
14.0165	14/51	11726149	11565500	4293377	37.1223	2640710	22.8326	4631413	40.0451
14.0172	14/44	24778947	22710665	1040646	4.58219	5295757	23.3184	16374262	72.0994
14.0145	14/30	27419094	27121138	7058467	26.0257	6374445	23.5036	13688226	50.4707
14.0043		25014602	24710857	7576430	30.6603	5885653	23.8181	11248774	45.5216
14.0037		33528370	31522371	2300336	7.29747	7975845	25.3022	21246190	67.4004
14.0059		10796540	6538728	26063	0.398594	1703039	26.0454	4809626	73.556
14.0026		26357117	24925634	9459305	37.9501	6655115	26.6999	8811214	35.35
14.0019	14/20	14357861	11037872	824926	7.4736	2949673	26.7232	7263273	65.8032
14.0016		18890054	16958466	5938129	35.0157	4602956	27.1425	6417381	37.8418
14.0005		18804887	16825916	6126824	36.413	4626600	27.4969	6072492	36.0901
14.0092		13841379	13681840	4691355	34.2889	3767851	27.5391	5222634	38.172
14.0009		24792854	21399076	7012836	32.7717	6385266	29.839	8000974	37.3893
14.0018	14/19	13330422	11446766	2487376	21.7299	3464528	30.2664	5494862	48.0036
14.0227		20834385	20590351	5100837	24.7729	6325739	30.7219	9163775	44.5052
14.0078		14414919	9710882	5576667	57.427	3028680	31.1885	1105535	11.3845
14.0096		20181083	19950227	2887165	14.4718	6554714	32.8553	10508348	52.6728
14.0120		17764163	10804695	3683867	34.0951	3676732	34.029	3444096	31.8759
14.0205	14/64	17214011	13156249	5319305	40.4318	4499053	34.1971	3337891	25.3711
14.0047		20785382	17753276	5558900	31.312	6263709	35.282	5930667	33.406
14.0007		17352936	15566104	4519060	29.0314	5584893	35.8786	5462151	35.09
14.0085		17092474	16881484	5157317	30.5501	6330744	37.5011	5393423	31.9487
14.0141	14/118	18202021	11105810	3499439	31.51	4237759	38.158	3368612	30.332
14.0093		17198568	10851339	5547712	51.1247	4173725	38.4628	1129902	10.4126
14.0215	14/60	20402093	20183767	135602	0.671837	7778782	38.5398	12269383	60.7884
14.0101		19882221	19660255	5076562	25.8214	7619112	38.7539	6964581	35.4247
14.0041		29152826	25674757	7337516	28.5787	9981507	38.8767	8355734	32.5445
14.0023	14/24	13223312	10695318	287584	2.68888	4236647	39.6122	6171087	57.699
14.0088		24407185	24123835	6998631	29.0113	9645088	39.9816	7480116	31.0072
14.0017	14/18	378321788	20980249	4256040	20.2859	8581361	40.9021	8142848	38.812
14.0081		18154112	11942569	4644089	38.8869	4918272	41.1827	2380208	19.9305
14.0099		18656793	18451455	4064100	22.0259	7921926	42.9339	6465429	35.0402
14.0077		19048241	18773228	3802848	20.2568	8243294	43.9098	6727086	35.8334
14.0183	14/50	21368516	19256648	6460486	33.5494	8456472	43.9146	4339690	22.5361
14.0188	F22	21896851	19106413	6190757	32.4015	8555410	44.7777	4360246	22.8209
14.0140	14/127	28107636	25586395	7428244	29.032	11493169	44.9191	6664982	26.0489
14.0160	14/13	15101527	9216895	2698235	29.2749	4181321	45.3658	2337339	25.3593
14.0098		24048166	23778677	4728123	19.8839	10834503	45.5639	8216051	34.5522
14.0002		21558894	19170922	4002875	20.8799	8882275	46.332	6285772	32.7881
14.0027		29225224	27762367	5700289	20.5324	12977648	46.7455	9084430	32.7221
14.0084		20077295	13173466	4853179	36.8406	6276185	47.6426	2044102	15.5168
14.0086		12812296	8534777	3100061	36.3227	4157104	48.7078	1277612	14.9695
14.0159	14/14	9921273	5853060	517595	8.84315	2854276	48.7655	2481189	42.3913
14.0076		11762189	6776152	497699	7.34486	3371257	49.7518	2907196	42.9033
14.0001		25868251	23113150	4337068	18.7645	11567211	50.046	7208871	31.1895
14.0167	14/39	29788557	29375854	2568240	8.74269	14771498	50.2845	12036116	40.9728
14.0203	14/75	18351686	16822181	48591	0.288851	8546221	50.8033	8227369	48.9079
14.0173	F18	18434397	18213102	3097140	17.005	9436051	51.8091	5679911	31.1859
14.0094		21790965	21539424	4045921	18.7838	11224777	52.1127	6268726	29.1035
14.0097		10347076	6534907	772886	11.827	3407907	52.1493	2354114	36.0237
14.0011		19141197	17251206	2815263	16.3192	9099009	52.7442	5336934	30.9366
14.0195	14/69	14961580	13418401	3047696	22.7128	7142996	53.2328	3227709	24.0543
14.0218	14/63	21220020	20993590	288692	1.37514	11657295	55.5279	9047603	43.097
14.0225		26530733	26221747	3745033	14.2822	14749572	56.2494	7727142	29.4684
14.0046		21080808	18759680	2706515	14.4273	10773495	57.429	5279670	28.1437
14.0142	14/124	27562836	27256357	2888303	10.5968	15698229	57.5947	8669825	31.8085
14.0180	14/57	20267410	18588457	3059736	16.4604	10713630	57.6359	4815091	25.9037
14.0191	14/41	16957254	15595044	2493653	15.99	9040098	57.9678	4061293	26.0422
14.0152	14/16	19668905	19398929	44853	0.231214	11327727	58.3936	8026349	41.3752
14.0176	14/45	14592484	12476039	1643053	13.1697	7289281	58.4262	3543705	28.4041
14.0095		18874381	18655110	3340804	17.9083	10912024	58.4935	4402282	23.5983
14.0210	14/84	17764536	16541408	2422031	14.6422	9950347	60.1542	4169030	25.2036
14.0089		19678859	12687745	3412411	26.8953	7637695	60.1974	1637639	12.9073
14.0151	14/15	16900122	16667735	35739	0.21442	10146427	60.8747	6485569	38.9109
14.0182	14/59	22071475	20284389	1962461	9.67474	12675812	62.4905	5646116	27.8348
14.0062		20523381	10806365	2625718	24.2979	6858044	63.463	1322603	12.2391
14.0010		19683649	17315295	1165705	6.73223	11077134	63.9731	5072456	29.2947
14.0179	14/54	10962193	9860681	1064656	10.797	6378526	64.6865	2417499	24.5166
14.0175	14/53	20673841	18483206	2020871	10.9336	12025669	65.0627	4436666	24.0038
14.0072		18191286	17923242	1339406	7.47301	11866685	66.2084	4717151	26.3186
14.0021	14/22	17696527	15842960	1290856	8.14782	10515482	66.3732	4036622	25.479
14.0181	14/34	10177991	8813620	506805	5.75025	5916976	67.1345	2389839	27.1153
14.0008		21165921	18355992	1792121	9.76314	12791098	69.6835	3772773	20.5534
14.0090		16312347	10284766	1561927	15.1868	7176093	69.774	1546746	15.0392
14.0190	14/52	21943766	20190223	1214716	6.01636	14105843	69.8647	4869664	24.1189
14.0060		12573430	7971883	154866	1.94265	5594991	70.1841	2222026	27.8733
14.0216	14/65	17371248	17181346	490881	2.85706	12447575	72.4482	4242890	24.6947
14.0105		19216489	11963921	602681	5.03749	8679711	72.549	2681529	22.4135
14.0193	14/56	21829276	19264119	377923	1.9618	14672677	76.1658	4213519	21.8724
			Average		23.179		36.8656		39.9554
			Standard deviation		16.4274		19.7272		18.4744

## Sheet: Table S3
Table S3: Additional P. striiformis isolates included for analysis in this study.
				Analysis
ID	Location	Accession number	Source	Phylogenomics	Population genomics	Infection assays	Wheat variety confirmation
13/09	UK	SRX684852	Hubbard et al. (2015)	Yes	Yes	No	No
13/12	UK	SRX684851	Hubbard et al. (2015)	Yes	Yes	No	No
01/34 s10	UK	SRX667770	Hubbard et al. (2015)	Yes	No	No	No
03/07	UK	SRX667387	Hubbard et al. (2015)	Yes	No	No	No
08/21	UK	SRX667083	Hubbard et al. (2015)	Yes	No	No	No
08/501	UK	SRX667388	Hubbard et al. (2015)	Yes	No	No	No
11/08	UK	SRX703657	Hubbard et al. (2015)	Yes	No	No	No
11/08	UK	SRX667385	Hubbard et al. (2015)	Yes	No	No	No
11/128	UK	SRS707593	Hubbard et al. (2015)	Yes	No	No	No
11/13	UK	SRX708523	Hubbard et al. (2015)	Yes	No	No	No
11/140	UK	SRX667377	Hubbard et al. (2015)	Yes	No	No	No
12/83	UK	SRS707594	Hubbard et al. (2015)	Yes	No	No	No
12/86	UK	SRX708528	Hubbard et al. (2015)	Yes	No	No	No
13/120	UK	SRX702534	Hubbard et al. (2015)	Yes	Yes	No	No
13/123	UK	SRX702401	Hubbard et al. (2015)	Yes	Yes	No	No
13/14	UK	SRX684393	Hubbard et al. (2015)	Yes	Yes	No	No
13/15	UK	SRX685990	Hubbard et al. (2015)	Yes	Yes	No	No
13/18	UK	SRX701325	Hubbard et al. (2015)	Yes	Yes	No	No
13/182	UK	SRX702535	Hubbard et al. (2015)	Yes	Yes	No	No
13/19	UK	SRX686005	Hubbard et al. (2015)	Yes	Yes	No	No
13/20	UK	SRX690338	Hubbard et al. (2015)	Yes	Yes	No	No
13/21	UK	SRX684276	Hubbard et al. (2015)	Yes	Yes	No	No
13/22	UK	SRX684439	Hubbard et al. (2015)	Yes	Yes	No	No
13/23	UK	SRX664976	Hubbard et al. (2015)	Yes	Yes	No	No
13/24	UK	SRX690311	Hubbard et al. (2015)	Yes	Yes	No	No
13/25	UK	SRX685991	Hubbard et al. (2015)	Yes	Yes	No	No
13/26	UK	SRX686006	Hubbard et al. (2015)	Yes	Yes	No	No
13/27	UK	SRX684252	Hubbard et al. (2015)	Yes	Yes	No	No
13/28	UK	SRX690352	Hubbard et al. (2015)	Yes	Yes	No	No
13/29	UK	SRX685190	Hubbard et al. (2015)	Yes	Yes	No	No
13/30	UK	SRX690343	Hubbard et al. (2015)	Yes	Yes	No	No
13/32	UK	SRX690312	Hubbard et al. (2015)	Yes	No	No	No
13/33	UK	SRX690356	Hubbard et al. (2015)	Yes	Yes	No	No
13/34	UK	SRX686004	Hubbard et al. (2015)	Yes	Yes	No	No
13/35	UK	SRX690541	Hubbard et al. (2015)	Yes	Yes	No	No
13/36	UK	SRX690378	Hubbard et al. (2015)	Yes	Yes	No	No
13/37	UK	SRX701334	Hubbard et al. (2015)	Yes	Yes	No	No
13/38	UK	SRX690348	Hubbard et al. (2015)	Yes	No	No	No
13/39	UK	SRX690379	Hubbard et al. (2015)	Yes	Yes	No	No
13/40	UK	SRX690528	Hubbard et al. (2015)	Yes	No	No	No
13/42	UK	SRX690484	Hubbard et al. (2015)	Yes	Yes	No	No
13/520	UK	SRX701336	Hubbard et al. (2015)	Yes	Yes	No	No
13/65	UK	SRX684850	Hubbard et al. (2015)	Yes	Yes	No	No
13/71	UK	SRX690483	Hubbard et al. (2015)	Yes	Yes	No	No
78/66	UK	SRX708529	Hubbard et al. (2015)	Yes	No	No	No
87/27 s2	UK	SRX667853	Hubbard et al. (2015)	Yes	No	No	No
87/66 s1	UK	SRX667852	Hubbard et al. (2015)	Yes	No	No	No
98/83 s3	UK	SRX667790	Hubbard et al. (2015)	Yes	No	No	No
CL1	UK	SRX690542	Hubbard et al. (2015)	Yes	Yes	No	No
J0085F	France	SRX671609	Hubbard et al. (2015)	Yes	No	No	No
J01144Bm1	France	SRX672139	Hubbard et al. (2015)	Yes	No	No	No
j02-022	France	SRX671644	Hubbard et al. (2015)	Yes	No	No	No
J02055C	France	SRX672141	Hubbard et al. (2015)	Yes	No	No	No
J8861m2	France	SRX672197	Hubbard et al. (2015)	Yes	No	No	No
J89110	France	SRX672219	Hubbard et al. (2015)	Yes	No	No	No
J89121M6	France	SRX672221	Hubbard et al. (2015)	Yes	No	No	No
FW1	France	SAMEA4415646	This study	Yes	No	No	No
RB1	UK	SRX702551	Hubbard et al. (2015)	Yes	Yes	No	No
RB2	UK	SRX702556	Hubbard et al. (2015)	Yes	Yes	No	No
T13/1	UK	SRX702404	Hubbard et al. (2015)	Yes	Yes	No	No
T13/2	UK	SRX702423	Hubbard et al. (2015)	Yes	Yes	No	No
T13/3	UK	SRX702533	Hubbard et al. (2015)	Yes	Yes	No	No
78.66SS1	UK	SAMN02947971	Hubbard et al. (2015)	Yes	No	No	No
88.55SS	UK	SRX667861	Hubbard et al. (2015)	Yes	No	No	No
88.5SS1	UK	SRX667899	Hubbard et al. (2015)	Yes	No	No	No
88.44SS3	UK	SRX667891	Hubbard et al. (2015)	Yes	No	No	No
88.45SS	UK	SRX667866	Hubbard et al. (2015)	Yes	No	No	No
Qld-1	Pakistan	SAMEA4415647	This study	Yes	No	No	No
Qld-2	Pakistan	SAMEA4415648	This study	Yes	No	No	No
Qld-3	Pakistan	SAMEA4415649	This study	Yes	No	No	No
ATR-1	Pakistan	SAMEA4415650	This study	Yes	No	No	No
ATR-2	Pakistan	SAMEA4415651	This study	Yes	No	No	No
ATR-3	Pakistan	SAMEA4415652	This study	Yes	No	No	No
Chile_3	Chile	SAMEA4415653	This study	Yes	No	No	No
Chile_4	Chile	SAMEA4415654	This study	Yes	No	No	No
Chile_18	Chile	SAMEA4415655	This study	Yes	No	No	No
Chile_30	Chile	SAMEA4415656	This study	Yes	No	No	No
Chile_31	Chile	SAMEA4415657	This study	Yes	No	No	No
012/12	New Zealand	SAMEA4415658	This study	Yes	No	No	No
11/03	New Zealand	SAMEA4415659	This study	Yes	No	No	No
012/08	New Zealand	SAMEA4415660	This study	Yes	No	No	No
06/01	New Zealand	SAMEA4415661	This study	Yes	No	No	No
14.0029	Ethiopia	SAMEA4415662	This study	Yes	No	No	No
14.0030	Ethiopia	SAMEA4415663	This study	Yes	No	No	No
14.0236	Ethiopia	SAMEA4415664	This study	Yes	No	No	No
14.0237	Ethiopia	SAMEA4415665	This study	Yes	No	No	No
14.0238	Ethiopia	SAMEA4415666	This study	Yes	No	No	No
14.0239	Ethiopia	SAMEA4415667	This study	Yes	No	No	No
14.0240	Ethiopia	SAMEA4415668	This study	Yes	No	No	No

## Sheet: Table S4
Table S4: Quantity of reads that aligned to the PST-130 reference genome for the additional P. striiformis isolates included in this study.
				PST-130
ID	Location	Total number of paired reads	Total Filtered paired reads	Unique paired reads aligned	% aligned	Unmapped reads	% unmapped reads
14.0236	Ethiopia	11271608	10814915	957994	8.85808	9856921	91.1419
14.0237	Ethiopia	16341427	15702061	1281771	8.16307	14420290	91.8369
14.0238	Ethiopia	16975538	16182009	1939858	11.9877	14242151	88.0123
14.0239	Ethiopia	20220968	19350445	4395329	22.7144	14955116	77.2856
14.0240	Ethiopia	20195228	19316012	8215850	42.5339	11100162	57.4661
012/12	New Zealand	6766110	6360310	4812517	75.6648	1547793	24.3352
11/03	New Zealand	6938941	6876068	5062579	73.6261	1813489	26.3739
Chile_3	Chile	16770656	15942708	2401482	15.0632	13541226	84.9368
Chile_4	Chile	22724823	21828382	9278285	42.5056	12550097	57.4944
Chile_18	Chile	17676299	17035398	2473174	14.5179	14562224	85.4821
Chile_30	Chile	19956899	19085140	5659710	29.6551	13425430	70.3449
Chile_31	Chile	16156120	15163599	5858051	38.6323	9305548	61.3677
14.0029	Ethiopia	21690507	21282369	9420840	44.2659	11861529	55.7341
14.0030	Ethiopia	26779792	26274032	12701457	48.3422	13572575	51.6578
Qld-1	Pakistan	30092447	29580829	8342121	28.2011	21238708	71.7989
Qld-2	Pakistan	31695000	31151779	10578661	33.9584	20573118	66.0416
ATR-1	Pakistan	31361148	30822081	6167609	20.0104	24654472	79.9896
ATR-2	Pakistan	28425833	27935105	7078364	25.3386	20856741	74.6614
ATR-3	Pakistan	30299304	29778708	6394109	21.4721	23384599	78.5279
Qld-3	Pakistan	16695666	16607331	2520771	15.1787	14086560	84.8213
FW1	France	15615471	15508182	8238678	53.1247	7269504	46.8753
06/01	New Zealand	27470274	27398886	14549703	53.1033	12849183	46.8967
012/08	New Zealand	32153251	32071723	16187042	50.4714	15884681	49.5286

## Sheet: Table S5
Table S5: Inter- and intra-genetic group polymorphisms rate. (a) Number of single nucleotide polymorphisms per kilobases (SNPs/kb). The number of sites and SNPs (in brackets) taken into account are indicated. (b) Number of single nucleotide polymorphisms per kilobases (SNPs/kb) for each pair-wise comparison of populations (bottom semi-matrix). The number of sites and SNPs (in brackets) taken into…
(a)	Genetic groups	1	2	3	4	5_1
	SNPs/kb	0.83	2.93	2.7	3.45	0.79
	Sites (SNPs)	1447513 (1199)	3515927 (10304)	6971882 (18840)	225204 (777)	3663021 (2906)
(b)	1		407342 (1405)	407334 (1332)	394266 (1422)	407364 (542)
	2	3.45		407373 (1107)	407282 (1427)	407382 (1362)
	3	3.27	2.72		407253 (1148)	407399 (1294)
	4	3.61	3.5	2.82		407280 (1523)
	5_1	1.33	3.34	3.18	3.74
(c)		Average SNPs/kb	Average sites	Average SNPs
	Intra-groups	2.14	3.16471e+06	6805.2
	Inter-groups	3.1	406028	1256.2

## Sheet: Table S6
Table S6: Inter-specific divergence for the five P. striiformis populations. For all pairs of populations both divergence indices, Da and Dxy, were calculated using 427 genes with at least 80% breadth of coverage for all isolates (representing 407,421 positions with an average of 1,256 polymorphic sites).
Genetic group 1	Genetic group 2	Da	Polymorphisms	Sites	Da per base pair	Dxy
1	2	981.356	1405	407342	0.00240917	1088.24
	3	1100.5	1332	407334	0.00270172	1158.92
	4	802.684	1422	394266	0.00203589	898.778
	5-1	373.633	542	407364	0.000917196	407.714
2	3	677.998	1107	407373	0.00166432	800.439
	4	518.716	1427	407282	0.0012736	680.021
	5-1	1037.84	1362	407382	0.00254757	1132.71
3	4	350.32	1148	407253	0.000860203	461.966
	5-1	1102.48	1294	407399	0.00270615	1149
4	5-1	985.527	1523	407280	0.00241978	1075.18
	Average	793.106	1256.2	406028	0.00195356	885.296
	Standard Deviation	294.998	281.347	4132.85	0.00072466	286.681

## Sheet: Table S7
Table S7: Virulence profiling of 29 UK P. striiformis isolates. A total of 29 P. striiformis isolates were purified and used to inoculate a series of 46 differential wheat varieties for seedling tests. Disease severity was recorded 16–20 days post inoculation. 0 (green) to 4 (red) scale, with 0–2 resistant and 2–4 susceptible.
				1	2	3a+	3a+	(3b)4b	2,6	2,6	7	7	8	9	9	15	17	17	17	32	32	32	SP	Rob'	'Sol'	War'	Ste'	6,7	Claire	Crusoe	Amb'	Yr2,Yr25+	Yr(Su)	Yr5	Yr6	Yr10	Yr24	Yr27+	YrSd,Yr25	7,17
Isolate UKCPVS ID	ID	Selected for RNA-seq analysis	Host variety	Chinese 166	Kalyansona	Vilmorin 23	Nord Desprez	Hybrid 46	Heines Kolben	Heines Peko	Lee	Av x Yr7 NIL	Compair	Kavkaz x 4 Fed	Clement	AVS x Yr 15	VPM 1	Rendezvous	Av x Yr17	Carstens V	Talon	Av x Yr32	Spaldings Prolific	Robigus	Solstice	Warrior	KWS-Sterling	Cadenza	Claire	Crusoe	Ambition	Heines VII	Suwon Omar	Avocet Yr5	Avocet Yr6	Moro	Avocet Yr24	Opata	Strubes Dickkopf	Apache	Vuka	Grenado	Benetto	Tradiro	Tulus	Dublet	KWS Fido	Brigadier
GROUP 1
F18	14.0173	Yes	Kranich	4	3	3	3	3	3	3	3	4	0	3	2.6	0	2	0	2.8	3.5	2.5	3	3	3.1	3	3	0	3	3	0	3.2	2.4	3.5	0	4	0	0	-	3	2	3	-	-	-	-	-	-	-
F23	14.0169	Yes	Ambition	3	3	3	3	2	3	4	4	3	0	4	3	0	0	0	3	4	3	3.5	3.5	3.5	3.1	3	1.5	3	2.2	0.8	3	3	3	0	3	0	0	-	4	3	4	-	-	-	-	-	-	3
GROUP 4
14/7	14.0155	Yes	KWS Kielder	4	4	3	3	2	2	3	3	4	0	3	3	0	2	0.2	3.5	4	2.3	3	3	3	3	2.1	0.1	3	2.6	0	0	0	3	0	3.5	0	0	2.5	3.5	3	3.5	4	4	4	2	3	3	-
14/13	14.0160	Yes	Robigus	3.5	3.5	3	4	2.5	3	3.2	3.3	4	0	3.5	3	0.2	3	2	4	3	3	3	3	3	2	2.6	0.4	0.4	2.3	0	0	3	3	0	3	0	0	1.1	3	1	4	4	4	3.1	0.2	3.1	3	3
14/16	14.0152	Yes	Victo	3	3.1	3.1	3.2	2	3	3.1	3.5	3	0	2.5	3	0	2.5	0	3	3	3	2.2	3	3	3	2.9	0	3	2	0	0	3	3	0	3.1	0	0	1.7	3	2.6	3.5	3	3	3	0	3	3	3.1
14/22	14.0021	Yes	Victo/Vuka/AC Barrie spreader	3	3	3	3	2	2	3	3	3.1	0	3	3	0	2.2	0.2	3	2.2	2	3	3	3	2.1	2	0.2	3	2.5	0	1.3	2	3	0	3	0	0	2	3	2	3.5	3.5	3.5	3	1.6	3	3.2	-
14/56	14.0193	Yes	Relay	3.5	3.5	3.5	4	2	3	3.5	3.5	3.5	0	4	3.2	0	3	1.3	4	3.4	3	3	3	4	3.2	2.5	2	3	3	0	0	3	3	0	4	0	0	2	4	3	3.5	3.5	3	3	1.6	3	3	2.2
14/63	14.0218	Yes	Cordiale	3	3	3.2	3.1	2	3	3	4	3	0	3	2.9	0	3	0	3.5	3	3	3.5	3.5	3	3	0.2	0.4	3	3	0	0	3	3	0	3	0	0	0.5	2.5	2.9	3	3	3	3.5	0.3	3	2.5	2
14/84	14.0210	Yes	Relay	3	3	3	3.3	3	3	3	4	4	0	3	3	0	3	0.4	3.5	-	3	3	3	3	3	0.5	0	3	3	0	0	3	3	0	4	0	0	2.8	3	2.8	4	3	3	3	0	3	3	2.9
14/119	14.0139	Yes	Jorvik	3	3	3	3	3	3	3	3	3	1.9	3	3	0	2.1	1.5	3	3	2.5	3	3	3	3	2	0.2	3	3	0	0	3	3	0	3	0	0	0.5	3	2.1	3.5	3	3	3	0.3	3	3	3
14/44	14.0172	Yes	Scout	3	3	3	3	2	2.5	3.1	3	4	0	4	2.1	0	3	0.3	3	3	3	3	3	3	3	0.3	1.3	3	3	0	0	3	3.5	0	4	0	0	2	3	3	3.5	3	4	3	0.1	3	3	3
MIXED
14/118	14.0141	Yes	KWS Santiago	3	3	3	3	3	3	3	1.8	2.2	1.9	3	3	0	3	2.9	3	3	3	3	0	3	3	0.8	0.1	0	2	0	0.4	3.0	2.9	0	3	0	0	0.2	3	0	4	3	3	3	0.2	3	3	3
14/1		No	JB Diego	3.1	3	2	2	2.1	2	3.1	2.9	3.3	0	3.2	3	0	3.3	1.5	3.2	3.1	2.5	3	3.1	3.1	2	0.4	1.1	2.1	2.2	0	3	2.7	3	0	4	0	0	0.2	4	2	3.5	3	3	3.5	0.8	3.2	3.1	-
14/08		No	Hereward	3	3	3.5	3.2	3	2	3	2.5	4	0	3	2.2	0	4	3	3.5	3	3	3	3	4	3	0	2	3	3	0	0.5	3.5	4	0	4	0	0	1	3	2.8	3	2.7	-	-	-	-	-	-
14/12		No	Timber	3.5	3.5	3.5	3	2	2.5	3.5	3.5	3.2	0	3.5	2.2	0	2.2	0	3	3.3	3	3	3	3	2	2.8	0	2.5	2	0	4	3	4	0	4	0	0	0.3	3.5	3	4	4	4	3	2.1	4	4	-
14/36		No	Claire	3	3	3	4	3	3	3.2	4	3	0	3	3	0	3	0.5	3.2	3.1	3	3	3	3	3	2.9	3	3.2	3.1	0	3	3	3.1	0	3.2	0	0	2	4	3	4	3	3	3	0.7	3	3	2.7
14/46		No	KWS Kielder	3.2	3.5	3.5	4	3	3	4	3.5	3.5	0	3.5	4	0	3	2.1	3	4	3	3.5	3.1	3.5	3.5	3	2.2	3	3	0	3	0	3	0	3.5	0	0	2	3	3	4	3	3.5	3	0.5	3	3	3
14/72		No	Warrior	3	3.5	3	3.5	2.9	3	3.1	3	4	0	3.5	3	0	3	0	3	4	3.2	4	3	3.1	3.1	0.8	1.1	3	3	0	0	2.5	4	0	3	0	0	2.8	3.2	3	4	3	3	3	0	3	3	3
14/83		No	Relay	4	4	3	4	3	4	3.5	4	4	0	4	3	0	3	0.7	3.1	4	3	3	3	4	3.5	2.7	2	2.5	2.7	0	0	3	3	0	3	0	0	1	3.5	3	4	3	3	3	0.7	3	3	3
14/117		No	KWS Cashel	3.5	3.5	4	3.5	3	3	3	4	4	3	3	3	0	3	2	3	3	3	3.5	3	3	3	0.3	0.1	3	2.5	0	0	3	3	0	4	0	0	1.3	3	3	3	3	3	3	1.8	3	3	3
14/128		No	KWS Santiago	3	3	3	3	3	3	3	3	3	2	3	3	0	3	1.8	3	3	2.5	3	3	3	3	0	0.2	3	3	0	0	3	3	0	3	0	0	2	3	3	4	3	3	3	0.2	3	3	3
14/105		No	Invicta	3.5	3.5	3.5	3.5	3.2	3	3	3	3.5	2.8	3	3	0	4	2	3	4	3	3	3	3.2	3.2	2	1.1	3	3	0	0	3	3	0	3	0	0	0.5	3	2.1	3.5	3	3	3	0.5	3	3	3
14/125		No	Icon	3.5	3	3	3.1	2	3	3	3.1	3.5	2.8	2.9	3	0	4	2.2	3	4	3.2	3	3	3.3	3.3	2.2	0.9	2.8	4	0	1	3	3.5	0	3.2	0	0	2	4	3	4	3	3	3	0.7	3.5	3.1	3.5
14/501		No	Crusoe	3	3	3.1	4	3	3	4	3.5	3.5	0	3.5	4	0	3	0.7	3	4	3	4	4	3.1	3.2	3	2.6	2.6	3	0	4	3.1	4	0	3	0	0	0	3	3	4	3	3.5	3	2.3	3	3	2.1
14/91		No	Cougar	3	3	3	3	3	3	3	4	4	2.5	3	3	0	3	1.4	3	4	3	3.3	3.1	3.5	3.5	1.9	1.6	2.8	2.1	0	0	3	3	0	4	0	0	0.5	3	2.7	4	4	3.2	3	0.2	3	3	4
14/120		No	Britannia	3	3.4	3	3	2.1	3	3.2	3.3	4	0	3	3	0	3	0.5	3.5	4	2.7	3	3	3	3	2.2	1.1	3	3.5	0	0	3	4	0	4	0	0	2	3.5	2.8	4	4	4	3	0	2.9	3	1.3
14/108		No	KWS Santiago	3.1	3.1	3.1	3.2	3	3	3.1	1	2.5	2.6	3	3	0	2.9	2.8	3	3.2	3	3	0.6	3	3	0.8	0	0	1.7	0	0	3	3	0	3.1	0	0	1.4	3	0	4	3	3	3	2	3	3	3
14/103		No	KWS Lili	3	3	3	3	2	2	3	3	3	2	2	2	0	2	1.1	3	2.8	3	3	3	3	3	2.1	0	2.2	2.5	0	0	3	3	0	3	0	0	0.3	3	2.1	3.5	3	3	3	0.1	3	3	3
14/106		No	Monteray	3.5	3	3	2.8	2.3	3	3	3.2	3.2	2.2	3	3	0	3	2.2	3	3	3	3	3	3	3	3	2.7	2.8	3	1.5	3	3	3	0	3	0	0	2	3	3	4	3	3	3	0.2	3	3	3

## Sheet: Table S8
Table S8: Virulence profiling of five UK P. striiformis isolates on adult plants. A subset of five P. striiformis isolates were used to inoculate 95 wheat varieties for adult plant tests. Disease severity was recorded 16–20 days post inoculation.
Variety	RL Rating 2015/16	Seedling (Average Infection Type)					Adult Plant (% leaf area infected)
		14/012	14/106	14/501	14/007	14/108	14/012	14/106	14/501	14/007	14/108		Key: Adult plant tests
CRUSOE	9	0	2	0	0	0	0	0	0	0	0		0-5	Resistant
COSTELLO	9	0	0	0	0	0	0	0	0	0	0		5.001-10	Moderate Resistant
KWS CRISPIN		0	0	0	0	0	0	0	0	0	0		10.001-20	Moderate Susceptible
KWS SISKIN		0	0	0	0	0	0	0	0	0	0		20+	Susceptible
SCOUT	9	0	0	0	0	0.6	0	0	0	0.0125	0
RENDEZVOUS		0	2.5	0	2.1	3	0	0	0.025	0.0125	12.125
SHERLOCK		0	0	0	0.1	0.1	0	0.0375	0	0	0
ICON	8	0.6	1.3	0.7	0.7	0	0	0.0625	0.0125	0.0375	0
KWS BASSET		1.3	3	2.4	1	3	0	0.0875	0.025	0.0375	0.025
RELAY	9	0.2	0	0.1	0.2	1.6	0	0.125	0	0	0
DICKENS	9	0	2	0	1.6	2.9	0	8.7625	0.0625	0	0.0375
KWS CASHEL	8	3	3	3	4	3	0.0125	0	0	0.125	0.1875
RGT ILLUSTRIOUS		0	0	0	0	1	0.0125	0	0.0125	0	0.05
MULIKA		3	3	3	3	0	0.0125	0	0.025	0	0
DELPHI	8	0.9	3.1	1.9	2.2	0.5	0.0125	0	0.05	0	0
KWS GATOR	9	0	0	0	0	0.7	0.0125	0.025	0.1125	0	0
ZULU	9	0.1	2	0	1	2	0.0125	0.05	0.0375	0.0125	0.025
KWS TRINITY	9	0.1	1.5	0	0	3	0.0125	0.05	0.0875	0.175	0.475
KWS SILVERSTONE		0	0.8	0.6	0	0.5	0.0125	0.65	0.0125	0.0625	0.2625
CADENZA		2.5	1.2	3	4	0	0.025	0	0.0125	0.025	0
RGT MARLBOROUGH		0.5	1.8	0.3	0.3	2	0.025	0	0.025	0.025	0.0125
COUGAR	8	0	0	0	0	0	0.0375	2.2625	0.075	1.875	1.0375
MYRIAD	8	0.6	1.6	2.3	0.2	0.2	0.05	2.475	0.0375	0.0375	0.1625
REVELATION	9	0	3	0	0	2.1	0.0625	0	0	0	0
JB DIEGO	8	1.4	1.5	0.8	2.8	0.7	0.075	1.675	1.5625	0.45	0.45
KWS CROFT	8	2	2.5	2.2	0	0.2	0.0875	0.0875	0.075	0.025	0.15
KWS BARREL		0	3	0	0	2.9	0.0875	0.375	0.4125	0.9375	0.6
BRITANNIA	8	0.5	0	2.2	0	1.8	0.0875	1.5875	0.4625	2.025	0.25
KWS STERLING		2	2.7	0	1.6	0	0.3875	10.7875	1.6375	1.3375	0.4125
INVICTA	8	0.4	2	2.1	2.2	0	0.4625	2.4875	1.0125	0.0125	0.5
MOSAIC		0.1	3	0.3	2.1	0.3	0.6875	0.7875	0.775	1.2375	0.925
EVOLUTION	9	0	0.2	0	0	1.7	0.775	3.9375	0	0	0
NAPIER		0.3	3	0	0.7	2.8	0.8125	1.3	1.5125	0.5875	13.5
SPYDER		1.5	3	2	2.7	3	1.4	16.5625	0.4625	0.1	0.0125
APACHE		3	3.5	3	3	0	1.4875	10.475	3.125	0.2625	0.0375
ALCHEMY	7	3	3	3	3	1.7	1.55	3.6875	9.7625	0.05	0.4125
GRAHAM		0.6	3	3	3	3	1.7625	16.0125	1.3875	0.2	0.5375
LEEDS	7	0.5	0.3	0.4	0.7	2.2	4.0125	12.35	6.8375	0.45	1.2875
BRIGADIER		0	4	1.7	2.2	3	4.675	16.2625	3.5	2.925	32.4375
ENERGISE		1	0	3	3	2.9	5.3875	7.4125	6.375	2.9125	5.1625
KWS SANTIAGO	6	0.1	2.5	0	0	3	6.725	21.5	5.9625	7.9375	25.625
RGT CONVERSION	8	2.9	3	2.9	0.5	0	7.675	0.4375	12.375	1.9625	0.7
COMPAIR		0	0.1	0.3	0	0	8	8.2125	13.2875	3.8375	4.775
KRANICH		2	3	3	0	0	8.875	16.9125	14.775	0.0375	0.0375
VISCOUNT	4	1.6	3	0.5	2.3	3	10.5	7.375	12.4375	10.75	23.875
BUTLER		3	3	3	3.1	3	10.6875	7.2625	13.45	13.125	17.125
MONTEREY	7	0	2.5	1.1	0.2	0.3	11.125	27.125	15.5625	1.0875	3.1625
CLAIRE	6	3	2.8	3	3	1.9	12.125	12.4375	14.5125	0.425	1.4
TWISTER	6	0.4	1.5	1	0.7	0.9	12.2875	21.875	15.6875	5.75	3.55
BELGRADE		1	2.9	2.2	1.1	2.5	12.75	33.0625	9.125	1.3	2.675
RGT PEMBROKE		3	3	1.5	4	3	14.3125	10.2625	19.4125	14.5625	24.375
GRAFTON	6	2.8	2	3	3	0	15.1875	7.45	11	17.7625	16.75
CUBANITA	6	3	3	3	2.7	1.5	15.1875	15.4375	19.725	15.125	15.1375
SKYFALL	6	1.2	0.5	1.7	2.8	0	15.375	13.125	18.75	13.5625	13.9375
KWS LILI	7	2	2	1	3	3	15.5	20.375	18.45	13.9375	20.1875
WARRIOR		3	3	2.7	1.4	0	17.3125	34.75	11.175	1.3875	0.2
BROCK		3	4	3	4	0	18.375	17.2125	22.9375	19.725	21.45
REFLECTION	6	1.9	3	2.2	2.4	0	19	16.925	20.3125	3.2125	5.75
HORATIO	6	1.3	2	3	0.7	0.5	19.1875	18.5	21.625	13.9375	18.825
RGT ADVENTURE		3	0.4	1.3	3	1.9	19.475	16.8125	22.625	20.875	24.125
HUSTLER		2.9	4	3	3	4	21.9375	21.25	17.2	17.75	21.8125
CORDIALE	5	3.5	3.5	3	3	0	23	17.5125	23.6375	26.1875	26.125
TALON		2.5	3.5	3	2.5	3	25.3125	50.5	35.875	14.3125	19.7875
HOBBIT		1.2	3	3	3	3	25.375	24.375	27.625	26.3125	32.6875
GALLANT	5	3.5	3	3	3	3	25.5	23.0625	25.1875	35.3125	29
AMPLIFY		3	3	3	4	1.7	26.0625	21.375	28.4375	23.9375	30.3125
SOLSTICE	4	4	3	3	3	2.8	28.1875	27.3125	34.4375	36.4375	39.25
KWS KIELDER	4	1.6	2	0	3	3	29.25	28.4125	29.625	34.4375	33.875
HORNET		3	3	3	3	3	42.125	44.75	46.5	43.0625	46.5625
AMBITION		3	3.5	3	0	0	42.875	48.5	46.3125	5.8375	9.0875
ROBIGUS		3	3	3	3	3	47.9375	50.4375	50.875	46.375	48.625
CHINESE 166		3	4	3	3	3
KALYANSONA		4	4	3.5	3.5	3
VILMORIN 23		3	3	3.2	4	3.1
NORD DESPREZ		3.3	3	3.5	4	3
HYBRID 46		3	1.3	3	3	3
HEINES KOLBEN		3	3	3	3	3
HEINES PEKO		3.1	3	3.5	3	3
AVOCET Yr7 NIL		4	3	3.5	3	2.2
COMPAIR		0	0.1	0.3	0	0
KAVKAZ 4 FED		3	3	3.5	3	3
CLEMENT		3	3	3.5	3.5	3
AVOCET Yr15 NIL		0	0	0	0	0
VPM 1		3	3	3	3	3
AVOCET Yr17 NIL		3	3	3	3.1	3
CARSTENS V		3	3	3	3	3
AVOCET Yr32 NIL		4	3	3.5	3.5	3
SPALDINGS PROLIFIC		3	2.4	3	3	2
AVOCET Yr5 NIL		0	0	0	0	0
AVOCET Yr6 NIL		4	3	3	3.5	3
AVOCET Yr24 NIL		0	0	0	0	0
STRUBES DICKKOPF		3.5	3	3.5	3.2	3
SUWON OMAR		3.5	0.5	3	3.1	3
STIGG		0	0	0	0	0
MORO		0	0	0	0	0
VUKA		3	3	3	3	3

## Sheet: Table S9
Table S9: Genotype data for forty-two P. striiformis-infected field samples generated from KASP assays.
					Known control isolates			2015 PST-infected field samples
					Group 1 isolate	Group 3 isolate	Group 4 isolate	15.0123	15.0385	15.0387	15.039	15.0432	15.0433	15.0276	15.044	15.053	15.0276	15.0281	15.0282	15.0286	15.0289	15.0293	15.0295	15.0296	15.043	15.0436	15.044	15.053	15.0539	15.054	15.0547	15.0014	15.0015	15.0016	15.0018	15.0019	15.002	15.0021	15.0032	15.0033	15.0035	15.0036	15.0037	15.0038	15.0039	15.004	15.0041	15.0614	15.0615
	Contig	Position	Allele X	Allele Y	13/26	13/182	13/36
Assay 1	PST130_10127	1130	G	A	Y:Y	X:Y	X:Y	Y:Y	Y:Y	Y:Y	Y:Y	Y:Y	Y:Y	X:Y	X:Y	X:Y	X:Y	X:Y	X:Y	X:Y	X:Y	X:Y	X:Y	X:Y	X:Y	X:Y	X:Y	X:Y	X:Y	X:Y	X:Y	X:Y	X:Y	X:Y	*	X:Y	X:Y	X:Y	*	X:Y	X:Y	X:Y	X:Y	X:Y	X:Y	X:Y	X:Y	X:Y	X:Y
Assay 2	PST130_10441	476	C	T	Y:Y	X:Y	X:Y	Y:Y	Y:Y	Y:Y	Y:Y	Y:Y	Y:Y	X:Y	X:Y	X:Y	X:Y	X:Y	X:Y	X:Y	X:Y	X:Y	X:Y	X:Y	X:Y	X:Y	X:Y	X:Y	X:Y	*	X:Y	X:Y	*	X:Y	*	X:Y	X:Y	X:Y	X:Y	X:Y	*	X:Y	X:Y	X:Y	X:Y	X:Y	X:Y	X:Y	X:Y
Assay 3	PST130_7670	3524	C	T	X:X	Y:Y	X:Y	X:X	X:X	X:X	X:X	X:X	X:X	*	*	*	X:Y	X:Y	X:Y	Y:Y	X:Y	X:Y	X:Y	X:Y	X:Y	X:Y	X:Y	Y:Y	X:Y	X:Y	X:Y	X:Y	Y:Y	*	X:Y	Y:Y	X:Y	X:Y	X:Y	X:Y	X:Y	X:Y	X:Y	X:Y	X:Y	X:Y	X:Y	X:Y	X:Y
Assay 4	PST130_10982	2778	G	A	X:X	Y:Y	X:Y	X:X	X:X	X:X	X:X	X:X	X:X	X:Y	X:Y	Y:Y	X:Y	X:Y	X:Y	Y:Y	X:X	*	X:Y	X:Y	X:Y	X:Y	Y:Y	Y:Y	X:X	X:Y	X:Y	X:Y	Y:Y	X:Y	X:Y	Y:Y	X:Y	X:Y	X:Y	X:Y	X:Y	X:Y	X:Y	X:Y	X:Y	X:Y	X:Y	X:Y	X:Y
Assay 5	PST130_7291	1846	G	A	Y:Y	X:Y	X:Y	Y:Y	Y:Y	Y:Y	Y:Y	Y:Y	Y:Y	X:Y	X:Y	X:Y	X:Y	X:Y	X:Y	X:Y	X:Y	X:Y	X:Y	X:Y	X:Y	X:Y	X:Y	X:Y	X:Y	*	X:Y	X:Y	X:Y	X:Y	X:Y	X:Y	X:Y	X:Y	X:Y	X:Y	X:Y	X:Y	X:Y	X:Y	X:Y	X:Y	X:Y	X:Y	X:Y
Assay 6	PST130_11355	649	A	C	X:X	Y:Y	X:Y	X:X	X:X	X:X	X:X	X:X	X:X	X:Y	*	Y:Y	X:Y	X:Y	X:Y	Y:Y	X:Y	X:Y	X:Y	*	*	*	X:Y	Y:Y	X:Y	*	X:Y	X:Y	Y:Y	X:Y	X:Y	Y:Y	X:Y	X:Y	X:Y	X:Y	X:Y	X:Y	X:Y	X:Y	X:Y	X:Y	X:Y	X:Y	X:Y
Assay 7	PST130_10126	6216	C	A	*	X:Y	*	Y:Y	Y:Y	Y:Y	Y:Y	Y:Y	Y:Y	*	*	X:Y	Y:Y	Y:Y	*	X:X	X:X	*	Y:Y	X:X	Y:Y	Y:Y	X:X	X:X	Y:Y	*	Y:Y
Assay 8	PST130_16961	1098	C	T	*	*	*	X:X	X:X	X:X	X:X	X:X	X:X	X:Y	X:Y	Y:Y	X:Y	X:Y	X:Y	Y:Y	X:Y	X:Y	X:Y	X:Y	X:Y	X:Y	X:Y	Y:Y	X:Y	X:Y	X:Y
Assay 9	PST130_22010	172	C	T	Y:Y	X:X	X:X	Y:Y	Y:Y	Y:Y	Y:Y	Y:Y	Y:Y	*	X:X	X:X	Y:Y	X:Y	Y:Y	Y:Y	X:Y	X:Y	X:Y	X:Y	X:Y	X:Y	Y:Y	*	X:Y	*	Y:Y
Assay 10	PST130_28344	2372	A	G	Y:Y	Y:Y	Y:Y	Y:Y	Y:Y	Y:Y	Y:Y	Y:Y	Y:Y	Y:Y	Y:Y	Y:Y	Y:Y	Y:Y	Y:Y	Y:Y	Y:Y	Y:Y	Y:Y	Y:Y	Y:Y	Y:Y	Y:Y	Y:Y	Y:Y	Y:Y	Y:Y
Assay 11	PST130_8160	11876	A	G	*	X:Y	X:Y	Y:Y	Y:Y	Y:Y	Y:Y	Y:Y	Y:Y	X:Y	X:Y	X:Y	X:Y	X:Y	Y:Y	X:Y	X:Y	Y:Y	X:Y	X:Y	Y:Y	X:Y	X:Y	X:Y	Y:Y	X:Y	X:Y
							Assignment:	Group 1	Group 1	Group 1	Group 1	Group 1	Group 1	Group 4	Group 4	Group 3	Group 4	Group 4	Group 4	Group 3	Group 4	Group 4	Group 4	Group 4	Group 4	Group 4	Group 4	Group 3	Group 4	Group 4	Group 4	Group 4	Group 3	Group 4	Group 4	Group 3	Group 4	Group 4	Group 4	Group 4	Group 4	Group 4	Group 4	Group 4	Group 4	Group 4	Group 4	Group 4	Group 4
* = undetermined
[truncated: 1 more columns]
